# Supplementary material for: Synthesis, aromatization and cavitates of an oxanorbornene-fused dibenzo[de,qr]tetracene nanobox
Source: Chem Sci. 2022 Jan 13;13(8):2280–5. doi: 10.1039/d1sc06553j (PMC8864699; doi:10.1039/d1sc06553j)
Supplement: SC-013-D1SC06553J-s002 [file SC-013-D1SC06553J-s002.cif]

# Electronic Supplementary Material (ESI) for Chemical Science.
# This journal is © The Royal Society of Chemistry 2022

####################################################################### 
# 
# This file contains crystal structure data downloaded from the 
# Cambridge Structural Database (CSD) hosted by the Cambridge 
# Crystallographic Data Centre (CCDC).
# 
# Full information about CCDC data access policies and citation 
# guidelines are available at http://www.ccdc.cam.ac.uk/access/V1 
# 
# Audit and citation data items may have been added by the CCDC. 
# Please retain this information to preserve the provenance of 
# this file and to allow appropriate attribution of the data. 
# 
#######################################################################

data_CH20BOXSQC60(LOW)
_database_code_depnum_ccdc_archive 'CCDC 2090735'
loop_
_audit_author_name
_audit_author_address
'Hoi Shan Chan'
;The Chinese University of Hong Kong
Hong Kong
;
_audit_update_record             
;
2021-06-18 deposited with the CCDC.	2022-01-13 downloaded from the CCDC.
;


_audit_creation_method           SHELXL-2018/3
_shelx_SHELXL_version_number     2018/3
_chemical_name_systematic        ?
_chemical_name_common            tetraepoxyoctabenzo[20]cyclacene-C60
_chemical_melting_point          ?
_chemical_formula_moiety         ?
_chemical_formula_sum            'C214 H136 Cl4 O4'
_chemical_formula_weight         2913.02

loop_
_atom_type_symbol
_atom_type_description
_atom_type_scat_dispersion_real
_atom_type_scat_dispersion_imag
_atom_type_scat_source
C C 0.0033 0.0016 'International Tables Vol C Tables 4.2.6.8 and 6.1.1.4'
H H 0.0000 0.0000 'International Tables Vol C Tables 4.2.6.8 and 6.1.1.4'
O O 0.0106 0.0060 'International Tables Vol C Tables 4.2.6.8 and 6.1.1.4'
Cl Cl 0.1484 0.1585 'International Tables Vol C Tables 4.2.6.8 and 6.1.1.4'

_space_group_crystal_system      monoclinic
_space_group_IT_number           13
_space_group_name_H-M_alt        'P 2/c'
_space_group_name_Hall           '-P 2yc'

_shelx_space_group_comment       
;
The symmetry employed for this shelxl refinement is uniquely defined
by the following loop, which should always be used as a source of
symmetry information in preference to the above space-group names.
They are only intended as comments.
;

loop_
_space_group_symop_operation_xyz
'x, y, z'
'-x, y, -z+1/2'
'-x, -y, -z'
'x, -y, z-1/2'

_cell_length_a                   16.9220(15)
_cell_length_b                   17.1293(18)
_cell_length_c                   27.104(3)
_cell_angle_alpha                90
_cell_angle_beta                 100.952(4)
_cell_angle_gamma                90
_cell_volume                     7713.3(14)
_cell_formula_units_Z            2
_cell_measurement_temperature    162(2)
_cell_measurement_reflns_used    2446
_cell_measurement_theta_min      15
_cell_measurement_theta_max      15

_exptl_crystal_description       block
_exptl_crystal_colour            black
_exptl_crystal_density_meas      ?
_exptl_crystal_density_method    ?
_exptl_crystal_density_diffrn    1.254
_exptl_crystal_F_000             3040
_exptl_transmission_factor_min   ?
_exptl_transmission_factor_max   ?
_exptl_crystal_size_max          0.400
_exptl_crystal_size_mid          0.300
_exptl_crystal_size_min          0.200
_exptl_absorpt_coefficient_mu    0.140
_shelx_estimated_absorpt_T_min   0.946
_shelx_estimated_absorpt_T_max   0.973
_exptl_absorpt_correction_type   multi-scan
_exptl_absorpt_correction_T_min  0.6687
_exptl_absorpt_correction_T_max  0.7456
_exptl_absorpt_process_details   ?
_exptl_absorpt_special_details   ?
_diffrn_ambient_temperature      162(2)
_diffrn_radiation_wavelength     0.71073
_diffrn_radiation_type           MoK\a
_diffrn_source                   ?
_diffrn_measurement_device_type  'BRUKER D8VENTURE DIFFRACTOMETER'
_diffrn_measurement_method       'PHI & OMEGA SCAN'
_diffrn_detector_area_resol_mean ?
_diffrn_reflns_number            118035
_diffrn_reflns_av_unetI/netI     0.1036
_diffrn_reflns_av_R_equivalents  0.1774
_diffrn_reflns_limit_h_min       -20
_diffrn_reflns_limit_h_max       17
_diffrn_reflns_limit_k_min       -20
_diffrn_reflns_limit_k_max       20
_diffrn_reflns_limit_l_min       -32
_diffrn_reflns_limit_l_max       32
_diffrn_reflns_theta_min         2.378
_diffrn_reflns_theta_max         25.250
_diffrn_reflns_theta_full        25.242
_diffrn_measured_fraction_theta_max 0.997
_diffrn_measured_fraction_theta_full 0.997
_diffrn_reflns_Laue_measured_fraction_max 0.997
_diffrn_reflns_Laue_measured_fraction_full 0.997
_diffrn_reflns_point_group_measured_fraction_max 0.997
_diffrn_reflns_point_group_measured_fraction_full 0.997
_reflns_number_total             13958
_reflns_number_gt                7215
_reflns_threshold_expression     'I > 2\s(I)'
_reflns_Friedel_coverage         0.000
_reflns_Friedel_fraction_max     .
_reflns_Friedel_fraction_full    .

_reflns_special_details          
;
 Reflections were merged by SHELXL according to the crystal
 class for the calculation of statistics and refinement.
 
 Structure factors included contributions from the .fab file.
 
 _reflns_Friedel_fraction is defined as the number of unique
 Friedel pairs measured divided by the number that would be
 possible theoretically, ignoring centric projections and
 systematic absences.
;

_computing_data_collection       'BRUKER D8VENTURE DIFFRACTOMETER'
_computing_cell_refinement       'BRUKER D8VENTURE DIFFRACTOMETER'
_computing_data_reduction        'BRUKER D8VENTURE DIFFRACTOMETER'
_computing_structure_solution    'SHELXT 2014/5 (Sheldrick, 2014)'
_computing_structure_refinement  'SHELXL-2018/3 (Sheldrick, 2018)'
_computing_molecular_graphics    'BRUKER SHELXTL'
_computing_publication_material  'BRUKER SHELXTL'
_refine_special_details          ?
_refine_ls_structure_factor_coef Fsqd
_refine_ls_matrix_type           full
_refine_ls_weighting_scheme      calc
_refine_ls_weighting_details     
'w=1/[\s^2^(Fo^2^)+(0.1972P)^2^+52.2310P] where P=(Fo^2^+2Fc^2^)/3'
_atom_sites_solution_primary     ?
_atom_sites_solution_secondary   ?
_atom_sites_solution_hydrogens   geom
_refine_ls_hydrogen_treatment    constr
_refine_ls_extinction_method     none
_refine_ls_extinction_coef       .
_refine_ls_number_reflns         13958
_refine_ls_number_parameters     1000
_refine_ls_number_restraints     94
_refine_ls_R_factor_all          0.2620
_refine_ls_R_factor_gt           0.1808
_refine_ls_wR_factor_ref         0.4849
_refine_ls_wR_factor_gt          0.4293
_refine_ls_goodness_of_fit_ref   1.050
_refine_ls_restrained_S_all      1.064
_refine_ls_shift/su_max          0.059
_refine_ls_shift/su_mean         0.006

loop_
_atom_site_label
_atom_site_type_symbol
_atom_site_fract_x
_atom_site_fract_y
_atom_site_fract_z
_atom_site_U_iso_or_equiv
_atom_site_adp_type
_atom_site_occupancy
_atom_site_site_symmetry_order
_atom_site_calc_flag
_atom_site_refinement_flags_posn
_atom_site_refinement_flags_adp
_atom_site_refinement_flags_occupancy
_atom_site_disorder_assembly
_atom_site_disorder_group
O1 O 0.1639(4) -0.4927(4) -0.0256(2) 0.072(2) Uani 1 1 d . . . . .
O2 O 0.0528(4) 0.2956(5) 0.0828(3) 0.077(2) Uani 1 1 d . . . . .
C1 C 0.2687(6) -0.4359(6) -0.0566(3) 0.052(2) Uani 1 1 d . . . . .
C2 C 0.2947(6) -0.4493(5) -0.0058(3) 0.050(2) Uani 1 1 d . . . . .
C3 C 0.1773(6) -0.4363(6) -0.0621(4) 0.059(3) Uani 1 1 d . . . . .
H3A H 0.146324 -0.444654 -0.096932 0.071 Uiso 1 1 calc R U . . .
C4 C 0.2198(6) -0.4584(6) 0.0162(3) 0.063(3) Uani 1 1 d . . . . .
H4A H 0.226425 -0.486706 0.049011 0.075 Uiso 1 1 calc R U . . .
C5 C 0.1592(5) -0.3608(6) -0.0368(3) 0.050(2) Uani 1 1 d . . . . .
C6 C 0.1888(5) -0.3766(7) 0.0158(3) 0.061(3) Uani 1 1 d . . . . .
C7 C 0.1900(5) -0.3195(6) 0.0499(3) 0.052(2) Uani 1 1 d . . . . .
H7A H 0.208067 -0.330516 0.084535 0.062 Uiso 1 1 calc R U . . .
C8 C 0.1338(5) -0.2907(6) -0.0535(3) 0.049(2) Uani 1 1 d . . . . .
H8A H 0.114140 -0.281965 -0.088287 0.059 Uiso 1 1 calc R U . . .
C9 C 0.1366(5) -0.2286(6) -0.0181(3) 0.048(2) Uani 1 1 d . . . . .
C10 C 0.1649(5) -0.2438(7) 0.0347(3) 0.057(3) Uani 1 1 d . . . . .
C11 C 0.1130(4) -0.1522(6) -0.0328(3) 0.047(2) Uani 1 1 d . . . . .
H11A H 0.091779 -0.143107 -0.067359 0.056 Uiso 1 1 calc R U . . .
C12 C 0.1699(5) -0.1817(6) 0.0674(3) 0.052(2) Uani 1 1 d . . . . .
H12A H 0.189343 -0.191427 0.102123 0.062 Uiso 1 1 calc R U . . .
C13 C 0.1186(4) -0.0891(6) -0.0003(3) 0.047(2) Uani 1 1 d . . . . .
C14 C 0.1481(5) -0.1045(7) 0.0527(3) 0.053(3) Uani 1 1 d . . . . .
C15 C 0.0980(4) -0.0105(6) -0.0172(3) 0.050(3) Uani 1 1 d . . . . .
C16 C 0.0776(4) 0.0091(6) -0.0674(3) 0.043(2) Uani 1 1 d . . . . .
H16A H 0.076068 -0.031422 -0.091476 0.051 Uiso 1 1 calc R U . . .
C17 C 0.0593(4) 0.0842(6) -0.0847(3) 0.044(2) Uani 1 1 d . . . . .
C18 C 0.0457(5) 0.1049(6) -0.1426(3) 0.055(3) Uani 1 1 d . . . . .
C19 C -0.0116(8) 0.1714(7) -0.1561(4) 0.083(4) Uani 1 1 d . . . . .
H19A H -0.063944 0.157541 -0.148177 0.124 Uiso 1 1 calc R U . . .
H19B H 0.009591 0.217753 -0.136906 0.124 Uiso 1 1 calc R U . . .
H19C H -0.017905 0.182369 -0.192149 0.124 Uiso 1 1 calc R U . . .
C20 C 0.1271(7) 0.1257(12) -0.1548(4) 0.132(7) Uani 1 1 d . . . . .
H20A H 0.164257 0.081848 -0.145884 0.198 Uiso 1 1 calc R U . . .
H20B H 0.120966 0.136593 -0.190832 0.198 Uiso 1 1 calc R U . . .
H20C H 0.148462 0.171976 -0.135588 0.198 Uiso 1 1 calc R U . . .
C21 C 0.0113(8) 0.0332(7) -0.1742(4) 0.087(4) Uani 1 1 d . . . . .
H21A H 0.048046 -0.011110 -0.165859 0.131 Uiso 1 1 calc R U . . .
H21B H -0.041422 0.019807 -0.166626 0.131 Uiso 1 1 calc R U . . .
H21C H 0.005552 0.045523 -0.209973 0.131 Uiso 1 1 calc R U . . .
C22 C 0.0590(4) 0.1441(6) -0.0504(3) 0.054(2) Uani 1 1 d . . . . .
H22A H 0.045891 0.195892 -0.061533 0.065 Uiso 1 1 calc R U . . .
C23 C 0.0787(4) 0.1262(6) 0.0019(3) 0.051(3) Uani 1 1 d . . . . .
C24 C 0.0810(5) 0.1858(6) 0.0384(3) 0.055(2) Uani 1 1 d . . . . .
C25 C 0.1103(5) 0.1714(7) 0.0884(3) 0.059(3) Uani 1 1 d . . . . .
C26 C 0.1387(5) 0.0975(6) 0.1062(3) 0.053(2) Uani 1 1 d . . . . .
C27 C 0.1327(4) 0.0330(6) 0.0716(3) 0.050(3) Uani 1 1 d . . . . .
C28 C 0.1009(4) 0.0503(6) 0.0188(3) 0.048(2) Uani 1 1 d . . . . .
C29 C 0.1798(5) 0.0858(7) 0.1571(3) 0.062(3) Uani 1 1 d . . . . .
H29A H 0.185981 0.128243 0.180093 0.074 Uiso 1 1 calc R U . . .
C30 C 0.2102(5) 0.0137(7) 0.1727(3) 0.055(3) Uani 1 1 d . . . . .
C31 C 0.1984(5) -0.0463(7) 0.1382(3) 0.057(3) Uani 1 1 d . . . . .
H31A H 0.218435 -0.096326 0.149440 0.068 Uiso 1 1 calc R U . . .
C32 C 0.1595(5) -0.0400(6) 0.0879(3) 0.047(2) Uani 1 1 d . . . . .
C33 C 0.2580(6) 0.0037(7) 0.2266(3) 0.069(3) Uani 1 1 d . . . . .
C34 C 0.2157(7) 0.0449(9) 0.2638(4) 0.093(4) Uani 1 1 d . . . . .
H34A H 0.208716 0.100190 0.254756 0.139 Uiso 1 1 calc R U . . .
H34B H 0.162853 0.020906 0.262930 0.139 Uiso 1 1 calc R U . . .
H34C H 0.248116 0.040147 0.297679 0.139 Uiso 1 1 calc R U . . .
C35 C 0.2693(12) -0.0818(9) 0.2399(4) 0.137(7) Uani 1 1 d . . . . .
H35A H 0.296681 -0.107730 0.215664 0.206 Uiso 1 1 calc R U . . .
H35B H 0.301905 -0.086938 0.273758 0.206 Uiso 1 1 calc R U . . .
H35C H 0.216643 -0.106179 0.239008 0.206 Uiso 1 1 calc R U . . .
C36 C 0.3392(7) 0.0444(9) 0.2287(4) 0.094(4) Uani 1 1 d . . . . .
H36A H 0.330155 0.099660 0.219943 0.141 Uiso 1 1 calc R U . . .
H36B H 0.371267 0.040152 0.262724 0.141 Uiso 1 1 calc R U . . .
H36C H 0.368001 0.019573 0.204777 0.141 Uiso 1 1 calc R U . . .
C37 C 0.0739(5) 0.2731(7) 0.0336(3) 0.062(3) Uani 1 1 d . . . . .
H37A H 0.036869 0.292883 0.002939 0.074 Uiso 1 1 calc R U . . .
C38 C 0.1190(5) 0.2541(7) 0.1124(4) 0.067(3) Uani 1 1 d . . . . .
H38A H 0.121965 0.255879 0.149573 0.080 Uiso 1 1 calc R U . . .
C39 C 0.1606(6) 0.3039(6) 0.0417(3) 0.055(2) Uani 1 1 d . . . . .
C40 C 0.1915(6) 0.2902(6) 0.0934(3) 0.059(3) Uani 1 1 d . . . . .
C41 C 0.2087(5) 0.3303(6) 0.0106(3) 0.051(2) Uani 1 1 d . . . . .
H41A H 0.187656 0.339842 -0.023921 0.062 Uiso 1 1 calc R U . . .
C42 C 0.2676(5) 0.3025(6) 0.1140(3) 0.057(3) Uani 1 1 d . . . . .
H42A H 0.285553 0.293996 0.148937 0.069 Uiso 1 1 calc R U . . .
C43 C 0.2927(5) 0.3437(5) 0.0312(3) 0.046(2) Uani 1 1 d . . . . .
C44 C 0.3221(5) 0.3282(5) 0.0843(3) 0.048(2) Uani 1 1 d . . . . .
C45 C 0.3485(5) 0.3669(5) 0.0027(3) 0.046(2) Uani 1 1 d . . . . .
H45A H 0.329399 0.377708 -0.031866 0.056 Uiso 1 1 calc R U . . .
C46 C 0.4317(5) 0.3755(5) 0.0216(3) 0.042(2) Uani 1 1 d . . . . .
C47 C 0.4887(5) 0.3953(4) -0.0098(3) 0.0391(19) Uani 1 1 d . . . . .
C48 C 0.4700(6) 0.3981(5) -0.0618(3) 0.044(2) Uani 1 1 d . . . . .
H48A H 0.416017 0.386485 -0.077204 0.053 Uiso 1 1 calc R U . . .
C49 C 0.5222(6) 0.4160(5) -0.0928(3) 0.048(2) Uani 1 1 d . . . . .
C50 C 0.4990(6) 0.4067(5) -0.1515(3) 0.054(2) Uani 1 1 d . . . . .
C51 C 0.5514(8) 0.4600(10) -0.1761(4) 0.116(6) Uani 1 1 d . . . . .
H51A H 0.608121 0.446065 -0.164686 0.174 Uiso 1 1 calc R U . . .
H51B H 0.537207 0.454210 -0.212724 0.174 Uiso 1 1 calc R U . . .
H51C H 0.542907 0.514279 -0.166961 0.174 Uiso 1 1 calc R U . . .
C52 C 0.4140(8) 0.4299(8) -0.1699(4) 0.091(4) Uani 1 1 d . . . . .
H52A H 0.378479 0.396273 -0.154522 0.137 Uiso 1 1 calc R U . . .
H52B H 0.406517 0.484368 -0.160744 0.137 Uiso 1 1 calc R U . . .
H52C H 0.400817 0.424298 -0.206507 0.137 Uiso 1 1 calc R U . . .
C53 C 0.5123(15) 0.3221(8) -0.1641(4) 0.178(11) Uani 1 1 d . . . . .
H53A H 0.568715 0.308030 -0.151680 0.267 Uiso 1 1 calc R U . . .
H53B H 0.477424 0.288523 -0.148264 0.267 Uiso 1 1 calc R U . . .
H53C H 0.499395 0.314949 -0.200666 0.267 Uiso 1 1 calc R U . . .
C54 C 0.5990(6) 0.4366(5) -0.0704(3) 0.054(2) Uani 1 1 d . . . . .
H54A H 0.635826 0.452699 -0.090866 0.065 Uiso 1 1 calc R U . . .
C55 C 0.6246(6) 0.4344(5) -0.0174(3) 0.046(2) Uani 1 1 d . . . . .
C56 C 0.5694(5) 0.4113(4) 0.0126(3) 0.0399(19) Uani 1 1 d . . . . .
C57 C 0.5979(5) 0.3985(4) 0.0660(3) 0.0375(19) Uani 1 1 d . . . . .
C58 C 0.5446(5) 0.3694(5) 0.0963(3) 0.0359(18) Uani 1 1 d . . . . .
C59 C 0.4600(5) 0.3625(5) 0.0749(3) 0.0392(19) Uani 1 1 d . . . . .
C60 C 0.4038(5) 0.3408(5) 0.1035(3) 0.042(2) Uani 1 1 d . . . . .
H60A H 0.422087 0.334150 0.138573 0.051 Uiso 1 1 calc R U . . .
C61 C 0.5750(5) 0.3500(5) 0.1452(3) 0.042(2) Uani 1 1 d . . . . .
H61A H 0.539062 0.330648 0.165315 0.050 Uiso 1 1 calc R U . . .
C62 C 0.6578(5) 0.3574(5) 0.1674(3) 0.047(2) Uani 1 1 d . . . . .
C63 C 0.7081(5) 0.3874(5) 0.1383(3) 0.044(2) Uani 1 1 d . . . . .
H63A H 0.763428 0.394594 0.152548 0.053 Uiso 1 1 calc R U . . .
C64 C 0.6799(5) 0.4080(5) 0.0878(3) 0.0421(19) Uani 1 1 d . . . . .
C65 C 0.6869(5) 0.3354(6) 0.2231(3) 0.054(2) Uani 1 1 d . . . . .
C66 C 0.6501(14) 0.2614(11) 0.2355(5) 0.195(12) Uani 1 1 d . . . . .
H66A H 0.591396 0.265157 0.225820 0.292 Uiso 1 1 calc R U . . .
H66B H 0.669474 0.218415 0.217104 0.292 Uiso 1 1 calc R U . . .
H66C H 0.664998 0.251691 0.271677 0.292 Uiso 1 1 calc R U . . .
C67 C 0.6592(15) 0.3988(10) 0.2549(5) 0.177(11) Uani 1 1 d . . . . .
H67A H 0.600490 0.403451 0.246324 0.265 Uiso 1 1 calc R U . . .
H67B H 0.675361 0.385291 0.290536 0.265 Uiso 1 1 calc R U . . .
H67C H 0.683882 0.448553 0.248413 0.265 Uiso 1 1 calc R U . . .
C68 C 0.7716(10) 0.331(2) 0.2368(6) 0.267(19) Uani 1 1 d . . . . .
H68A H 0.795423 0.380200 0.228500 0.401 Uiso 1 1 calc R U . . .
H68B H 0.786871 0.321362 0.273049 0.401 Uiso 1 1 calc R U . . .
H68C H 0.791347 0.288086 0.218476 0.401 Uiso 1 1 calc R U . . .
C69 C 0.5118(11) 0.0099(11) 0.3718(5) 0.101(4) Uani 1 1 d . U . . .
C70 C 0.5591(9) 0.0767(12) 0.3931(5) 0.107(5) Uani 1 1 d . . . . .
C71 C 0.6413(8) 0.0557(9) 0.4269(6) 0.093(4) Uani 1 1 d . . . . .
C72 C 0.6467(16) -0.0189(13) 0.4275(11) 0.196(15) Uani 1 1 d . . . . .
C73 C 0.5949(18) -0.0973(18) 0.4153(6) 0.213(18) Uani 1 1 d . . . . .
C74 C 0.6927(7) -0.0479(10) 0.4801(6) 0.084(4) Uani 1 1 d . U . . .
C75 C 0.6660(7) -0.1207(8) 0.4927(6) 0.089(4) Uani 1 1 d . . . . .
C76 C 0.6540(11) -0.1358(11) 0.5428(8) 0.122(5) Uani 1 1 d . U . . .
C77 C 0.6691(9) -0.0855(11) 0.5754(7) 0.112(5) Uani 1 1 d . U . . .
C78 C 0.6966(6) -0.0192(10) 0.5688(5) 0.081(3) Uani 1 1 d . U . . .
C79 C 0.6010(9) -0.0881(10) 0.6117(5) 0.099(4) Uani 1 1 d . U . . .
C80 C 0.5855(9) -0.0248(10) 0.6281(5) 0.093(4) Uani 1 1 d . U . . .
C81 C 0.6155(17) 0.0442(18) 0.6151(6) 0.219(18) Uani 1 1 d . . . . .
C82 C 0.6608(12) 0.0614(11) 0.5946(8) 0.151(10) Uani 1 1 d . . . . .
C83 C 0.5338(11) 0.1064(10) 0.6122(6) 0.100(4) Uani 1 1 d . U . . .
C84 C 0.474(4) 0.0575(19) 0.6186(10) 0.34(3) Uani 1 1 d . . . . .
C85 C 0.5371(12) 0.1646(12) 0.5780(9) 0.130(6) Uani 1 1 d . U . . .
C86 C 0.4587(10) 0.1882(9) 0.5433(7) 0.104(4) Uani 1 1 d . U . . .
C87 C 0.3955(12) 0.1475(11) 0.5509(8) 0.124(5) Uani 1 1 d . U . . .
C88 C 0.4707(12) 0.2035(11) 0.4967(9) 0.137(6) Uani 1 1 d . U . . .
C89 C 0.5538(18) 0.1953(8) 0.4884(17) 0.28(2) Uani 1 1 d . . . . .
C90 C 0.5900(19) 0.1738(10) 0.5459(7) 0.174(13) Uani 1 1 d . . . . .
C91 C 0.6612(9) 0.1175(9) 0.5587(7) 0.105(6) Uani 1 1 d . . . . .
C92 C 0.6918(7) 0.0827(12) 0.5167(7) 0.101(5) Uani 1 1 d . . . . .
C93 C 0.7113(6) 0.0096(10) 0.5215(9) 0.120(7) Uani 1 1 d . . . . .
C94 C 0.6533(10) 0.1161(9) 0.4662(10) 0.136(8) Uani 1 1 d . . . . .
C95 C 0.5979(11) 0.1686(8) 0.4679(8) 0.120(6) Uani 1 1 d . . . . .
C96 C 0.5198(10) 0.1416(9) 0.4094(6) 0.100(5) Uani 1 1 d . . . . .
C97 C 0.4423(14) 0.1480(12) 0.4102(8) 0.135(6) Uani 1 1 d . U . . .
C98 C 0.4188(10) 0.1810(8) 0.4524(6) 0.101(4) Uani 1 1 d . U . . .
C102 C 0.7973(10) 0.3757(10) 0.6392(6) 0.143(8) Uani 1 1 d D . . . .
H10A H 0.801878 0.392505 0.606408 0.171 Uiso 1 1 calc R U . . .
C103 C 0.8319(13) 0.4203(14) 0.6806(7) 0.31(3) Uani 1 1 d D . . . .
H10B H 0.859940 0.467221 0.676586 0.374 Uiso 1 1 calc R U . . .
C101 C 0.7562(9) 0.3069(9) 0.6449(7) 0.150(8) Uani 1 1 d D . . . .
H10C H 0.732455 0.276109 0.616883 0.181 Uiso 1 1 calc R U . . .
C105 C 0.768(2) 0.2965(15) 0.7890(7) 0.30(2) Uani 1 1 d D . . . .
H10D H 0.738946 0.247070 0.783997 0.449 Uiso 1 1 calc R U . . .
H10E H 0.819905 0.288387 0.812086 0.449 Uiso 1 1 calc R U . . .
H10F H 0.736530 0.335140 0.803360 0.449 Uiso 1 1 calc R U . . .
C104 C 0.8244(14) 0.3945(13) 0.7278(9) 0.35(3) Uani 1 1 d D . . . .
H10G H 0.848180 0.425329 0.755812 0.415 Uiso 1 1 calc R U . . .
C100 C 0.7517(10) 0.2855(10) 0.6942(7) 0.31(3) Uani 1 1 d D . . . .
H10H H 0.723768 0.238642 0.698543 0.375 Uiso 1 1 calc R U . . .
C99 C 0.7846(12) 0.3269(12) 0.7373(8) 0.32(3) Uani 1 1 d D . . . .
Cl1 Cl 0.8554(4) 0.4978(3) 0.3647(2) 0.158(2) Uani 1 1 d . . . . .
Cl2 Cl 1.0135(5) 0.6083(5) 0.3924(3) 0.251(5) Uani 1 1 d . . . . .
C107 C 0.9799(9) 0.5516(11) 0.4307(7) 0.128(6) Uani 1 1 d . . . . .
H10I H 1.024503 0.535536 0.457955 0.154 Uiso 1 1 calc R U . . .
H10J H 0.939432 0.579687 0.446044 0.154 Uiso 1 1 calc R U . . .
C106 C 0.9440(13) 0.4844(14) 0.4047(11) 0.209(13) Uani 1 1 d . . . . .
H10K H 0.935622 0.445065 0.429989 0.251 Uiso 1 1 calc R U . . .
H10L H 0.982805 0.461973 0.385472 0.251 Uiso 1 1 calc R U . . .

loop_
_atom_site_aniso_label
_atom_site_aniso_U_11
_atom_site_aniso_U_22
_atom_site_aniso_U_33
_atom_site_aniso_U_23
_atom_site_aniso_U_13
_atom_site_aniso_U_12
O1 0.077(5) 0.094(5) 0.045(4) 0.004(4) 0.012(3) -0.040(4)
O2 0.052(4) 0.123(7) 0.055(4) -0.036(4) 0.013(3) 0.009(4)
C1 0.061(6) 0.058(6) 0.036(5) -0.006(4) 0.008(4) -0.007(5)
C2 0.070(6) 0.048(5) 0.031(5) 0.007(4) 0.007(4) -0.011(5)
C3 0.070(7) 0.061(6) 0.045(5) 0.001(5) 0.007(5) -0.027(5)
C4 0.081(7) 0.072(7) 0.034(5) 0.007(5) 0.010(5) -0.011(6)
C5 0.033(5) 0.071(7) 0.044(5) 0.016(5) 0.003(4) -0.009(4)
C6 0.049(5) 0.110(9) 0.026(5) -0.004(5) 0.010(4) -0.033(6)
C7 0.057(6) 0.058(6) 0.042(5) 0.026(5) 0.013(4) -0.021(5)
C8 0.031(4) 0.086(7) 0.032(5) -0.021(5) 0.010(4) -0.023(4)
C9 0.027(4) 0.087(7) 0.029(4) 0.006(5) 0.000(3) -0.011(4)
C10 0.031(4) 0.119(9) 0.025(4) -0.020(5) 0.011(3) -0.035(5)
C11 0.020(4) 0.098(8) 0.023(4) -0.024(5) 0.008(3) -0.024(4)
C12 0.037(5) 0.083(7) 0.037(5) 0.014(5) 0.011(4) -0.029(5)
C13 0.023(4) 0.077(7) 0.043(5) 0.006(5) 0.011(3) -0.013(4)
C14 0.028(4) 0.105(8) 0.028(4) -0.018(5) 0.010(3) -0.037(5)
C15 0.016(4) 0.107(8) 0.027(4) -0.025(5) 0.008(3) -0.014(4)
C16 0.030(4) 0.061(6) 0.036(5) -0.010(4) 0.005(3) -0.015(4)
C17 0.010(3) 0.083(7) 0.041(5) -0.023(5) 0.010(3) -0.013(4)
C18 0.039(5) 0.099(8) 0.031(5) -0.003(5) 0.015(4) -0.010(5)
C19 0.137(11) 0.082(8) 0.034(6) 0.006(5) 0.026(6) 0.013(8)
C20 0.059(7) 0.30(2) 0.047(7) 0.020(10) 0.028(6) -0.045(10)
C21 0.120(10) 0.104(9) 0.027(5) -0.014(6) -0.014(6) 0.018(8)
C22 0.019(4) 0.096(8) 0.047(5) -0.003(5) 0.009(4) -0.010(4)
C23 0.013(4) 0.109(8) 0.029(4) -0.029(5) 0.002(3) -0.010(4)
C24 0.039(5) 0.082(7) 0.046(6) -0.017(5) 0.013(4) -0.007(5)
C25 0.038(5) 0.109(9) 0.030(5) -0.036(5) 0.009(4) -0.033(5)
C26 0.043(5) 0.079(7) 0.041(5) 0.005(5) 0.022(4) -0.018(5)
C27 0.022(4) 0.099(8) 0.032(4) -0.020(5) 0.013(3) -0.035(5)
C28 0.018(4) 0.078(7) 0.049(5) 0.006(5) 0.007(3) -0.016(4)
C29 0.050(5) 0.113(9) 0.022(4) -0.012(5) 0.006(4) -0.044(6)
C30 0.048(5) 0.087(8) 0.031(5) 0.006(5) 0.009(4) -0.036(5)
C31 0.047(5) 0.103(8) 0.022(4) -0.006(5) 0.011(4) -0.040(5)
C32 0.033(4) 0.085(7) 0.024(4) 0.011(4) 0.011(3) -0.017(4)
C33 0.076(7) 0.109(9) 0.019(4) -0.013(5) 0.003(4) -0.024(6)
C34 0.085(8) 0.160(13) 0.030(5) 0.002(7) 0.006(5) -0.042(8)
C35 0.25(2) 0.105(12) 0.036(7) 0.003(7) -0.026(9) -0.030(12)
C36 0.077(8) 0.166(13) 0.033(5) -0.006(7) -0.007(5) -0.041(8)
C37 0.035(5) 0.119(9) 0.026(5) -0.025(5) -0.006(4) 0.011(5)
C38 0.042(5) 0.116(9) 0.042(5) -0.023(6) 0.007(4) 0.000(6)
C39 0.056(6) 0.071(7) 0.038(5) -0.010(5) 0.007(4) 0.017(5)
C40 0.061(6) 0.082(7) 0.035(5) -0.028(5) 0.011(4) 0.006(5)
C41 0.054(5) 0.068(6) 0.029(4) -0.012(4) -0.001(4) 0.008(5)
C42 0.047(5) 0.092(8) 0.029(5) -0.028(5) -0.001(4) -0.001(5)
C43 0.053(5) 0.054(5) 0.032(4) -0.019(4) 0.008(4) 0.012(4)
C44 0.055(5) 0.058(6) 0.030(4) -0.016(4) 0.005(4) -0.009(4)
C45 0.060(6) 0.049(5) 0.026(4) -0.008(4) -0.003(4) 0.010(4)
C46 0.057(5) 0.043(5) 0.026(4) -0.002(4) 0.004(4) 0.007(4)
C47 0.064(5) 0.022(4) 0.029(4) -0.002(3) 0.004(4) -0.001(4)
C48 0.064(6) 0.043(5) 0.023(4) -0.004(4) 0.000(4) 0.003(4)
C49 0.087(7) 0.038(5) 0.018(4) 0.000(3) 0.009(4) -0.014(5)
C50 0.087(7) 0.054(6) 0.020(4) -0.005(4) 0.011(4) -0.016(5)
C51 0.110(10) 0.209(17) 0.026(5) 0.009(8) 0.005(6) -0.068(11)
C52 0.109(10) 0.131(11) 0.024(5) 0.006(6) -0.013(5) -0.032(8)
C53 0.39(3) 0.088(10) 0.028(6) -0.004(6) -0.020(11) 0.089(15)
C54 0.078(7) 0.054(6) 0.027(4) 0.009(4) 0.005(4) -0.014(5)
C55 0.071(6) 0.033(5) 0.030(4) 0.005(4) -0.001(4) -0.012(4)
C56 0.057(5) 0.028(4) 0.034(4) -0.001(3) 0.008(4) 0.001(4)
C57 0.058(5) 0.024(4) 0.028(4) -0.009(3) 0.001(4) 0.007(4)
C58 0.042(4) 0.039(5) 0.028(4) 0.001(3) 0.009(3) -0.004(3)
C59 0.050(5) 0.035(5) 0.032(4) -0.013(3) 0.006(4) 0.000(4)
C60 0.040(5) 0.057(5) 0.027(4) -0.010(4) -0.002(3) 0.002(4)
C61 0.050(5) 0.050(5) 0.024(4) -0.013(4) 0.002(3) 0.000(4)
C62 0.053(5) 0.050(5) 0.037(5) 0.000(4) 0.007(4) 0.005(4)
C63 0.046(5) 0.054(5) 0.030(4) -0.006(4) 0.002(4) 0.008(4)
C64 0.048(5) 0.047(5) 0.033(4) -0.004(4) 0.011(4) -0.005(4)
C65 0.053(5) 0.073(7) 0.032(5) 0.003(4) -0.001(4) 0.014(5)
C66 0.33(3) 0.154(16) 0.054(9) 0.069(10) -0.077(13) -0.104(18)
C67 0.36(3) 0.128(14) 0.031(7) 0.001(8) 0.007(11) 0.107(17)
C68 0.096(12) 0.63(5) 0.079(11) 0.19(2) 0.032(9) 0.13(2)
C69 0.144(9) 0.115(8) 0.055(6) 0.004(6) 0.043(6) -0.007(7)
C70 0.102(11) 0.181(17) 0.047(7) 0.058(9) 0.036(7) -0.014(11)
C71 0.090(9) 0.089(10) 0.128(12) 0.029(9) 0.089(9) -0.007(8)
C72 0.26(3) 0.125(15) 0.28(3) 0.116(18) 0.26(3) 0.132(17)
C73 0.33(3) 0.28(3) 0.045(8) 0.024(13) 0.072(13) 0.26(3)
C74 0.048(5) 0.100(8) 0.116(8) 0.004(7) 0.046(5) 0.030(5)
C75 0.050(6) 0.097(10) 0.121(11) -0.009(8) 0.020(7) 0.059(7)
C76 0.111(8) 0.112(8) 0.132(9) 0.017(8) -0.003(7) 0.058(7)
C77 0.088(7) 0.111(8) 0.114(8) 0.006(7) -0.036(6) 0.043(7)
C78 0.032(5) 0.102(8) 0.097(7) 0.015(7) -0.015(5) 0.005(5)
C79 0.111(8) 0.102(8) 0.072(7) 0.032(6) -0.014(6) 0.014(7)
C80 0.107(8) 0.107(8) 0.053(6) 0.006(6) -0.016(6) -0.010(7)
C81 0.24(3) 0.34(4) 0.041(8) 0.019(13) -0.058(12) -0.24(3)
C82 0.128(15) 0.138(15) 0.136(16) 0.062(13) -0.105(13) -0.092(13)
C83 0.124(8) 0.105(8) 0.068(7) -0.033(6) 0.016(7) -0.018(7)
C84 0.80(9) 0.18(3) 0.125(19) -0.085(19) 0.30(4) -0.22(4)
C85 0.142(9) 0.113(9) 0.127(9) -0.042(8) 0.007(8) -0.001(8)
C86 0.114(8) 0.082(7) 0.115(8) -0.022(7) 0.024(7) 0.015(7)
C87 0.119(9) 0.123(9) 0.141(9) -0.035(8) 0.050(8) 0.027(7)
C88 0.145(10) 0.110(9) 0.154(10) -0.007(8) 0.023(8) 0.012(8)
C89 0.29(3) 0.023(7) 0.63(7) 0.003(17) 0.37(4) -0.002(11)
C90 0.35(4) 0.065(11) 0.093(12) 0.000(9) 0.002(17) -0.139(18)
C91 0.080(9) 0.060(9) 0.142(15) -0.005(10) -0.058(10) -0.020(7)
C92 0.032(6) 0.131(14) 0.136(14) 0.024(13) 0.003(7) -0.032(8)
C93 0.009(5) 0.093(11) 0.26(2) 0.020(13) 0.023(8) 0.015(6)
C94 0.091(11) 0.077(10) 0.27(3) 0.060(14) 0.113(15) 0.002(9)
C95 0.128(13) 0.057(8) 0.207(19) 0.019(10) 0.112(14) -0.002(9)
C96 0.108(11) 0.105(11) 0.101(11) 0.073(9) 0.059(9) 0.027(9)
C97 0.152(10) 0.123(9) 0.125(9) 0.037(8) 0.013(8) 0.014(8)
C98 0.121(8) 0.082(7) 0.103(8) 0.026(6) 0.027(7) 0.042(7)
C102 0.20(2) 0.169(19) 0.049(8) 0.016(10) 0.001(10) 0.047(15)
C103 0.38(5) 0.46(6) 0.13(2) 0.14(3) 0.14(3) 0.17(5)
C101 0.146(16) 0.069(10) 0.24(3) 0.026(13) 0.034(15) -0.002(10)
C105 0.57(6) 0.19(3) 0.072(13) 0.011(15) -0.09(2) 0.06(3)
C104 0.47(6) 0.18(3) 0.36(6) -0.10(3) 0.00(4) -0.20(4)
C100 0.22(3) 0.23(3) 0.54(6) 0.33(4) 0.21(3) 0.13(2)
C99 0.32(4) 0.39(6) 0.20(3) -0.20(4) -0.09(3) 0.10(4)
Cl1 0.183(5) 0.176(5) 0.123(4) -0.052(3) 0.051(3) -0.053(4)
Cl2 0.244(8) 0.241(8) 0.227(8) 0.110(6) -0.059(6) -0.116(7)
C107 0.079(10) 0.156(16) 0.152(16) 0.046(13) 0.026(10) 0.052(10)
C106 0.141(18) 0.18(2) 0.26(3) -0.04(2) -0.086(19) -0.033(16)

_geom_special_details            
;
 All esds (except the esd in the dihedral angle between two l.s. planes)
 are estimated using the full covariance matrix.  The cell esds are taken
 into account individually in the estimation of esds in distances, angles
 and torsion angles; correlations between esds in cell parameters are only
 used when they are defined by crystal symmetry.  An approximate (isotropic)
 treatment of cell esds is used for estimating esds involving l.s. planes.
;

loop_
_geom_bond_atom_site_label_1
_geom_bond_atom_site_label_2
_geom_bond_distance
_geom_bond_site_symmetry_2
_geom_bond_publ_flag
O1 C3 1.431(11) . ?
O1 C4 1.455(11) . ?
O2 C38 1.437(12) . ?
O2 C37 1.495(10) . ?
C1 C2 1.380(12) . ?
C1 C64 1.408(12) 3_655 ?
C1 C3 1.526(13) . ?
C2 C55 1.413(12) 3_655 ?
C2 C4 1.509(13) . ?
C3 C5 1.521(14) . ?
C3 H3A 1.0000 . ?
C4 C6 1.494(15) . ?
C4 H4A 1.0000 . ?
C5 C8 1.326(13) . ?
C5 C6 1.444(12) . ?
C6 C7 1.344(14) . ?
C7 C10 1.402(14) . ?
C7 H7A 0.9500 . ?
C8 C9 1.427(13) . ?
C8 H8A 0.9500 . ?
C9 C11 1.403(13) . ?
C9 C10 1.445(12) . ?
C10 C12 1.377(13) . ?
C11 C13 1.386(12) . ?
C11 H11A 0.9500 . ?
C12 C14 1.410(14) . ?
C12 H12A 0.9500 . ?
C13 C15 1.442(13) . ?
C13 C14 1.452(12) . ?
C14 C32 1.449(13) . ?
C15 C16 1.379(12) . ?
C15 C28 1.421(13) . ?
C16 C17 1.384(12) . ?
C16 H16A 0.9500 . ?
C17 C22 1.384(12) . ?
C17 C18 1.585(12) . ?
C18 C19 1.495(15) . ?
C18 C20 1.518(13) . ?
C18 C21 1.544(14) . ?
C19 H19A 0.9800 . ?
C19 H19B 0.9800 . ?
C19 H19C 0.9800 . ?
C20 H20A 0.9800 . ?
C20 H20B 0.9800 . ?
C20 H20C 0.9800 . ?
C21 H21A 0.9800 . ?
C21 H21B 0.9800 . ?
C21 H21C 0.9800 . ?
C22 C23 1.428(12) . ?
C22 H22A 0.9500 . ?
C23 C28 1.405(13) . ?
C23 C24 1.417(12) . ?
C24 C25 1.375(13) . ?
C24 C37 1.504(15) . ?
C25 C26 1.406(14) . ?
C25 C38 1.554(15) . ?
C26 C29 1.437(12) . ?
C26 C27 1.441(13) . ?
C27 C32 1.373(13) . ?
C27 C28 1.461(12) . ?
C29 C30 1.374(15) . ?
C29 H29A 0.9500 . ?
C30 C31 1.381(13) . ?
C30 C33 1.539(13) . ?
C31 C32 1.400(11) . ?
C31 H31A 0.9500 . ?
C33 C35 1.512(18) . ?
C33 C34 1.516(16) . ?
C33 C36 1.532(15) . ?
C34 H34A 0.9800 . ?
C34 H34B 0.9800 . ?
C34 H34C 0.9800 . ?
C35 H35A 0.9800 . ?
C35 H35B 0.9800 . ?
C35 H35C 0.9800 . ?
C36 H36A 0.9800 . ?
C36 H36B 0.9800 . ?
C36 H36C 0.9800 . ?
C37 C39 1.533(13) . ?
C37 H37A 1.0000 . ?
C38 C40 1.547(14) . ?
C38 H38A 1.0000 . ?
C39 C41 1.357(13) . ?
C39 C40 1.419(13) . ?
C40 C42 1.320(12) . ?
C41 C43 1.443(12) . ?
C41 H41A 0.9500 . ?
C42 C44 1.405(13) . ?
C42 H42A 0.9500 . ?
C43 C45 1.386(12) . ?
C43 C44 1.455(12) . ?
C44 C60 1.398(11) . ?
C45 C46 1.411(12) . ?
C45 H45A 0.9500 . ?
C46 C47 1.443(12) . ?
C46 C59 1.450(11) . ?
C47 C48 1.385(10) . ?
C47 C56 1.411(12) . ?
C48 C49 1.366(12) . ?
C48 H48A 0.9500 . ?
C49 C54 1.370(13) . ?
C49 C50 1.573(11) . ?
C50 C52 1.485(15) . ?
C50 C51 1.515(14) . ?
C50 C53 1.516(16) . ?
C51 H51A 0.9800 . ?
C51 H51B 0.9800 . ?
C51 H51C 0.9800 . ?
C52 H52A 0.9800 . ?
C52 H52B 0.9800 . ?
C52 H52C 0.9800 . ?
C53 H53A 0.9800 . ?
C53 H53B 0.9800 . ?
C53 H53C 0.9800 . ?
C54 C55 1.422(11) . ?
C54 H54A 0.9500 . ?
C55 C56 1.406(12) . ?
C56 C57 1.454(11) . ?
C57 C64 1.410(11) . ?
C57 C58 1.422(11) . ?
C58 C61 1.369(11) . ?
C58 C59 1.444(11) . ?
C59 C60 1.386(11) . ?
C60 H60A 0.9500 . ?
C61 C62 1.422(12) . ?
C61 H61A 0.9500 . ?
C62 C63 1.365(12) . ?
C62 C65 1.544(12) . ?
C63 C64 1.407(11) . ?
C63 H63A 0.9500 . ?
C65 C68 1.413(17) . ?
C65 C66 1.478(18) . ?
C65 C67 1.514(17) . ?
C66 H66A 0.9800 . ?
C66 H66B 0.9800 . ?
C66 H66C 0.9800 . ?
C67 H67A 0.9800 . ?
C67 H67B 0.9800 . ?
C67 H67C 0.9800 . ?
C68 H68A 0.9800 . ?
C68 H68B 0.9800 . ?
C68 H68C 0.9800 . ?
C69 C84 1.20(4) 3_656 ?
C69 C70 1.45(2) . ?
C69 C80 1.67(2) 3_656 ?
C70 C96 1.41(2) . ?
C70 C71 1.55(2) . ?
C71 C72 1.28(2) . ?
C71 C94 1.47(2) . ?
C72 C74 1.57(3) . ?
C72 C73 1.60(4) . ?
C73 C87 1.24(3) 3_656 ?
C73 C84 1.50(6) 3_656 ?
C74 C75 1.391(19) . ?
C74 C93 1.48(2) . ?
C75 C76 1.44(2) . ?
C75 C87 1.49(2) 3_656 ?
C76 C77 1.23(2) . ?
C76 C98 1.48(2) 3_656 ?
C77 C78 1.25(2) . ?
C77 C79 1.65(2) . ?
C78 C93 1.44(2) . ?
C78 C82 1.71(3) . ?
C79 C80 1.219(19) . ?
C79 C97 1.33(2) 3_656 ?
C80 C81 1.36(2) . ?
C81 C82 1.07(3) . ?
C81 C83 1.74(4) . ?
C82 C91 1.37(2) . ?
C83 C84 1.35(3) . ?
C83 C85 1.37(3) . ?
C85 C90 1.37(3) . ?
C85 C86 1.53(2) . ?
C86 C87 1.33(2) . ?
C86 C88 1.34(2) . ?
C88 C98 1.40(2) . ?
C88 C89 1.47(3) . ?
C89 C95 1.11(2) . ?
C89 C90 1.61(4) . ?
C90 C91 1.53(3) . ?
C91 C92 1.46(2) . ?
C92 C93 1.30(2) . ?
C92 C94 1.51(2) . ?
C94 C95 1.31(2) . ?
C95 C96 1.92(3) . ?
C96 C97 1.32(2) . ?
C97 C98 1.40(2) . ?
C102 C101 1.392(10) . ?
C102 C103 1.392(10) . ?
C102 H10A 0.9500 . ?
C103 C104 1.381(10) . ?
C103 H10B 0.9500 . ?
C101 C100 1.402(10) . ?
C101 H10C 0.9500 . ?
C105 C99 1.569(10) . ?
C105 H10D 0.9800 . ?
C105 H10E 0.9800 . ?
C105 H10F 0.9800 . ?
C104 C99 1.387(10) . ?
C104 H10G 0.9500 . ?
C100 C99 1.389(10) . ?
C100 H10H 0.9500 . ?
Cl1 C106 1.69(2) . ?
Cl2 C107 1.604(17) . ?
C107 C106 1.42(2) . ?
C107 H10I 0.9900 . ?
C107 H10J 0.9900 . ?
C106 H10K 0.9900 . ?
C106 H10L 0.9900 . ?

loop_
_geom_angle_atom_site_label_1
_geom_angle_atom_site_label_2
_geom_angle_atom_site_label_3
_geom_angle
_geom_angle_site_symmetry_1
_geom_angle_site_symmetry_3
_geom_angle_publ_flag
C3 O1 C4 95.8(7) . . ?
C38 O2 C37 94.4(7) . . ?
C2 C1 C64 122.6(8) . 3_655 ?
C2 C1 C3 102.8(8) . . ?
C64 C1 C3 132.3(8) 3_655 . ?
C1 C2 C55 120.8(8) . 3_655 ?
C1 C2 C4 106.2(8) . . ?
C55 C2 C4 130.9(8) 3_655 . ?
O1 C3 C5 101.0(8) . . ?
O1 C3 C1 103.1(8) . . ?
C5 C3 C1 103.8(7) . . ?
O1 C3 H3A 115.6 . . ?
C5 C3 H3A 115.6 . . ?
C1 C3 H3A 115.6 . . ?
O1 C4 C6 101.3(8) . . ?
O1 C4 C2 101.8(7) . . ?
C6 C4 C2 102.7(8) . . ?
O1 C4 H4A 116.2 . . ?
C6 C4 H4A 116.2 . . ?
C2 C4 H4A 116.2 . . ?
C8 C5 C6 122.4(10) . . ?
C8 C5 C3 134.2(8) . . ?
C6 C5 C3 102.9(9) . . ?
C7 C6 C5 120.0(11) . . ?
C7 C6 C4 135.8(9) . . ?
C5 C6 C4 103.9(9) . . ?
C6 C7 C10 120.6(9) . . ?
C6 C7 H7A 119.7 . . ?
C10 C7 H7A 119.7 . . ?
C5 C8 C9 118.6(9) . . ?
C5 C8 H8A 120.7 . . ?
C9 C8 H8A 120.7 . . ?
C11 C9 C8 122.2(8) . . ?
C11 C9 C10 118.2(9) . . ?
C8 C9 C10 119.6(10) . . ?
C12 C10 C7 123.2(9) . . ?
C12 C10 C9 117.8(10) . . ?
C7 C10 C9 118.8(9) . . ?
C13 C11 C9 124.4(8) . . ?
C13 C11 H11A 117.8 . . ?
C9 C11 H11A 117.8 . . ?
C10 C12 C14 124.1(9) . . ?
C10 C12 H12A 117.9 . . ?
C14 C12 H12A 117.9 . . ?
C11 C13 C15 122.8(8) . . ?
C11 C13 C14 117.1(9) . . ?
C15 C13 C14 120.1(9) . . ?
C12 C14 C32 122.2(8) . . ?
C12 C14 C13 118.3(8) . . ?
C32 C14 C13 119.4(10) . . ?
C16 C15 C28 117.9(10) . . ?
C16 C15 C13 122.7(8) . . ?
C28 C15 C13 119.4(8) . . ?
C15 C16 C17 123.9(8) . . ?
C15 C16 H16A 118.0 . . ?
C17 C16 H16A 118.0 . . ?
C22 C17 C16 119.4(8) . . ?
C22 C17 C18 118.7(9) . . ?
C16 C17 C18 121.7(8) . . ?
C19 C18 C20 109.9(11) . . ?
C19 C18 C21 108.2(9) . . ?
C20 C18 C21 109.1(10) . . ?
C19 C18 C17 112.3(7) . . ?
C20 C18 C17 107.5(7) . . ?
C21 C18 C17 109.8(8) . . ?
C18 C19 H19A 109.5 . . ?
C18 C19 H19B 109.5 . . ?
H19A C19 H19B 109.5 . . ?
C18 C19 H19C 109.5 . . ?
H19A C19 H19C 109.5 . . ?
H19B C19 H19C 109.5 . . ?
C18 C20 H20A 109.5 . . ?
C18 C20 H20B 109.5 . . ?
H20A C20 H20B 109.5 . . ?
C18 C20 H20C 109.5 . . ?
H20A C20 H20C 109.5 . . ?
H20B C20 H20C 109.5 . . ?
C18 C21 H21A 109.5 . . ?
C18 C21 H21B 109.5 . . ?
H21A C21 H21B 109.5 . . ?
C18 C21 H21C 109.5 . . ?
H21A C21 H21C 109.5 . . ?
H21B C21 H21C 109.5 . . ?
C17 C22 C23 118.5(10) . . ?
C17 C22 H22A 120.8 . . ?
C23 C22 H22A 120.8 . . ?
C28 C23 C24 118.0(8) . . ?
C28 C23 C22 121.3(8) . . ?
C24 C23 C22 120.6(10) . . ?
C25 C24 C23 121.0(10) . . ?
C25 C24 C37 105.7(8) . . ?
C23 C24 C37 131.8(9) . . ?
C24 C25 C26 122.4(9) . . ?
C24 C25 C38 103.7(10) . . ?
C26 C25 C38 132.7(8) . . ?
C25 C26 C29 121.7(9) . . ?
C25 C26 C27 119.4(8) . . ?
C29 C26 C27 118.6(10) . . ?
C32 C27 C26 120.7(8) . . ?
C32 C27 C28 122.6(8) . . ?
C26 C27 C28 116.7(10) . . ?
C23 C28 C15 118.9(8) . . ?
C23 C28 C27 122.2(9) . . ?
C15 C28 C27 118.8(9) . . ?
C30 C29 C26 120.4(10) . . ?
C30 C29 H29A 119.8 . . ?
C26 C29 H29A 119.8 . . ?
C29 C30 C31 117.6(9) . . ?
C29 C30 C33 119.5(9) . . ?
C31 C30 C33 122.9(10) . . ?
C30 C31 C32 125.7(11) . . ?
C30 C31 H31A 117.2 . . ?
C32 C31 H31A 117.2 . . ?
C27 C32 C31 116.7(9) . . ?
C27 C32 C14 119.1(8) . . ?
C31 C32 C14 124.1(10) . . ?
C35 C33 C34 110.3(11) . . ?
C35 C33 C36 111.1(12) . . ?
C34 C33 C36 107.3(9) . . ?
C35 C33 C30 110.8(9) . . ?
C34 C33 C30 110.5(10) . . ?
C36 C33 C30 106.9(8) . . ?
C33 C34 H34A 109.5 . . ?
C33 C34 H34B 109.5 . . ?
H34A C34 H34B 109.5 . . ?
C33 C34 H34C 109.5 . . ?
H34A C34 H34C 109.5 . . ?
H34B C34 H34C 109.5 . . ?
C33 C35 H35A 109.5 . . ?
C33 C35 H35B 109.5 . . ?
H35A C35 H35B 109.5 . . ?
C33 C35 H35C 109.5 . . ?
H35A C35 H35C 109.5 . . ?
H35B C35 H35C 109.5 . . ?
C33 C36 H36A 109.5 . . ?
C33 C36 H36B 109.5 . . ?
H36A C36 H36B 109.5 . . ?
C33 C36 H36C 109.5 . . ?
H36A C36 H36C 109.5 . . ?
H36B C36 H36C 109.5 . . ?
O2 C37 C24 102.0(8) . . ?
O2 C37 C39 99.7(6) . . ?
C24 C37 C39 105.7(7) . . ?
O2 C37 H37A 115.8 . . ?
C24 C37 H37A 115.8 . . ?
C39 C37 H37A 115.8 . . ?
O2 C38 C40 101.5(9) . . ?
O2 C38 C25 102.5(7) . . ?
C40 C38 C25 104.1(7) . . ?
O2 C38 H38A 115.6 . . ?
C40 C38 H38A 115.6 . . ?
C25 C38 H38A 115.6 . . ?
C41 C39 C40 121.1(9) . . ?
C41 C39 C37 134.1(8) . . ?
C40 C39 C37 104.4(8) . . ?
C42 C40 C39 122.6(9) . . ?
C42 C40 C38 134.0(9) . . ?
C39 C40 C38 103.2(8) . . ?
C39 C41 C43 118.5(8) . . ?
C39 C41 H41A 120.8 . . ?
C43 C41 H41A 120.8 . . ?
C40 C42 C44 120.2(9) . . ?
C40 C42 H42A 119.9 . . ?
C44 C42 H42A 119.9 . . ?
C45 C43 C41 123.7(8) . . ?
C45 C43 C44 117.5(8) . . ?
C41 C43 C44 118.7(8) . . ?
C60 C44 C42 123.1(8) . . ?
C60 C44 C43 117.9(8) . . ?
C42 C44 C43 119.0(8) . . ?
C43 C45 C46 124.5(8) . . ?
C43 C45 H45A 117.8 . . ?
C46 C45 H45A 117.8 . . ?
C45 C46 C47 122.9(7) . . ?
C45 C46 C59 117.6(8) . . ?
C47 C46 C59 119.5(7) . . ?
C48 C47 C56 116.5(8) . . ?
C48 C47 C46 123.9(8) . . ?
C56 C47 C46 119.6(7) . . ?
C49 C48 C47 125.7(8) . . ?
C49 C48 H48A 117.2 . . ?
C47 C48 H48A 117.1 . . ?
C48 C49 C54 117.1(7) . . ?
C48 C49 C50 122.2(8) . . ?
C54 C49 C50 120.4(8) . . ?
C52 C50 C51 107.6(10) . . ?
C52 C50 C53 110.9(12) . . ?
C51 C50 C53 110.6(13) . . ?
C52 C50 C49 110.6(8) . . ?
C51 C50 C49 109.3(8) . . ?
C53 C50 C49 107.9(8) . . ?
C50 C51 H51A 109.5 . . ?
C50 C51 H51B 109.5 . . ?
H51A C51 H51B 109.5 . . ?
C50 C51 H51C 109.5 . . ?
H51A C51 H51C 109.5 . . ?
H51B C51 H51C 109.5 . . ?
C50 C52 H52A 109.5 . . ?
C50 C52 H52B 109.5 . . ?
H52A C52 H52B 109.5 . . ?
C50 C52 H52C 109.5 . . ?
H52A C52 H52C 109.5 . . ?
H52B C52 H52C 109.5 . . ?
C50 C53 H53A 109.4 . . ?
C50 C53 H53B 109.5 . . ?
H53A C53 H53B 109.5 . . ?
C50 C53 H53C 109.5 . . ?
H53A C53 H53C 109.5 . . ?
H53B C53 H53C 109.5 . . ?
C49 C54 C55 121.4(8) . . ?
C49 C54 H54A 119.3 . . ?
C55 C54 H54A 119.3 . . ?
C56 C55 C2 119.1(7) . 3_655 ?
C56 C55 C54 118.8(8) . . ?
C2 C55 C54 121.9(8) 3_655 . ?
C55 C56 C47 120.2(7) . . ?
C55 C56 C57 119.0(8) . . ?
C47 C56 C57 120.7(7) . . ?
C64 C57 C58 118.7(7) . . ?
C64 C57 C56 121.0(7) . . ?
C58 C57 C56 120.0(7) . . ?
C61 C58 C57 118.8(7) . . ?
C61 C58 C59 122.1(7) . . ?
C57 C58 C59 119.1(7) . . ?
C60 C59 C58 122.0(7) . . ?
C60 C59 C46 117.8(7) . . ?
C58 C59 C46 120.1(7) . . ?
C59 C60 C44 124.6(8) . . ?
C59 C60 H60A 117.7 . . ?
C44 C60 H60A 117.7 . . ?
C58 C61 C62 123.2(8) . . ?
C58 C61 H61A 118.4 . . ?
C62 C61 H61A 118.4 . . ?
C63 C62 C61 117.6(8) . . ?
C63 C62 C65 122.6(8) . . ?
C61 C62 C65 119.8(8) . . ?
C62 C63 C64 121.5(8) . . ?
C62 C63 H63A 119.3 . . ?
C64 C63 H63A 119.3 . . ?
C63 C64 C1 122.4(8) . 3_655 ?
C63 C64 C57 120.3(7) . . ?
C1 C64 C57 117.2(7) 3_655 . ?
C68 C65 C66 110.1(16) . . ?
C68 C65 C67 107.3(17) . . ?
C66 C65 C67 107.2(14) . . ?
C68 C65 C62 112.9(9) . . ?
C66 C65 C62 111.2(8) . . ?
C67 C65 C62 107.8(8) . . ?
C65 C66 H66A 109.5 . . ?
C65 C66 H66B 109.5 . . ?
H66A C66 H66B 109.5 . . ?
C65 C66 H66C 109.5 . . ?
H66A C66 H66C 109.5 . . ?
H66B C66 H66C 109.5 . . ?
C65 C67 H67A 109.5 . . ?
C65 C67 H67B 109.5 . . ?
H67A C67 H67B 109.5 . . ?
C65 C67 H67C 109.5 . . ?
H67A C67 H67C 109.5 . . ?
H67B C67 H67C 109.5 . . ?
C65 C68 H68A 109.5 . . ?
C65 C68 H68B 109.5 . . ?
H68A C68 H68B 109.5 . . ?
C65 C68 H68C 109.5 . . ?
H68A C68 H68C 109.5 . . ?
H68B C68 H68C 109.5 . . ?
C84 C69 C70 127(3) 3_656 . ?
C84 C69 C80 108(3) 3_656 3_656 ?
C70 C69 C80 110.4(14) . 3_656 ?
C96 C70 C69 119.2(15) . . ?
C96 C70 C71 114.9(15) . . ?
C69 C70 C71 114.6(16) . . ?
C72 C71 C94 133.8(19) . . ?
C72 C71 C70 107(2) . . ?
C94 C71 C70 104.4(14) . . ?
C71 C72 C74 110(3) . . ?
C71 C72 C73 143(2) . . ?
C74 C72 C73 94.5(12) . . ?
C87 C73 C84 138(3) 3_656 3_656 ?
C87 C73 C72 116(2) 3_656 . ?
C84 C73 C72 94(2) 3_656 . ?
C75 C74 C93 116.3(14) . . ?
C75 C74 C72 112.2(16) . . ?
C93 C74 C72 118.4(16) . . ?
C74 C75 C76 120.4(15) . . ?
C74 C75 C87 107.1(15) . 3_656 ?
C76 C75 C87 119.4(16) . 3_656 ?
C77 C76 C75 120(2) . . ?
C77 C76 C98 112(2) . 3_656 ?
C75 C76 C98 116.5(17) . 3_656 ?
C76 C77 C78 125(2) . . ?
C76 C77 C79 109.7(19) . . ?
C78 C77 C79 115.5(16) . . ?
C77 C78 C93 124.7(16) . . ?
C77 C78 C82 120.2(15) . . ?
C93 C78 C82 102.9(14) . . ?
C80 C79 C97 135.2(19) . 3_656 ?
C80 C79 C77 114.5(16) . . ?
C97 C79 C77 98.2(17) 3_656 . ?
C79 C80 C81 124(2) . . ?
C79 C80 C69 114.6(15) . 3_656 ?
C81 C80 C69 106.6(19) . 3_656 ?
C82 C81 C80 136(4) . . ?
C82 C81 C83 117(3) . . ?
C80 C81 C83 102.2(19) . . ?
C81 C82 C91 132(3) . . ?
C81 C82 C78 110(2) . . ?
C91 C82 C78 103(2) . . ?
C84 C83 C85 132(3) . . ?
C84 C83 C81 103(3) . . ?
C85 C83 C81 110.0(15) . . ?
C69 C84 C83 120(5) 3_656 . ?
C69 C84 C73 132(4) 3_656 3_656 ?
C83 C84 C73 99(3) . 3_656 ?
C83 C85 C90 129(2) . . ?
C83 C85 C86 118(2) . . ?
C90 C85 C86 100(2) . . ?
C87 C86 C88 121.3(19) . . ?
C87 C86 C85 113.4(19) . . ?
C88 C86 C85 111.3(18) . . ?
C73 C87 C86 119(3) 3_656 . ?
C73 C87 C75 110(2) 3_656 3_656 ?
C86 C87 C75 120.1(19) . 3_656 ?
C86 C88 C98 124.8(19) . . ?
C86 C88 C89 116(2) . . ?
C98 C88 C89 108(2) . . ?
C95 C89 C88 150(4) . . ?
C95 C89 C90 103(3) . . ?
C88 C89 C90 94(2) . . ?
C85 C90 C91 111.4(17) . . ?
C85 C90 C89 118(2) . . ?
C91 C90 C89 120(2) . . ?
C82 C91 C92 108.5(18) . . ?
C82 C91 C90 120(2) . . ?
C92 C91 C90 117.4(15) . . ?
C93 C92 C91 116.0(17) . . ?
C93 C92 C94 121(2) . . ?
C91 C92 C94 113.2(16) . . ?
C92 C93 C78 109.6(17) . . ?
C92 C93 C74 123.6(19) . . ?
C78 C93 C74 113.5(14) . . ?
C95 C94 C71 121(2) . . ?
C95 C94 C92 115(2) . . ?
C71 C94 C92 111.5(14) . . ?
C89 C95 C94 149(3) . . ?
C89 C95 C96 95(3) . . ?
C94 C95 C96 101.0(17) . . ?
C97 C96 C70 126.9(18) . . ?
C97 C96 C95 119.8(15) . . ?
C70 C96 C95 99.0(12) . . ?
C96 C97 C79 113(2) . 3_656 ?
C96 C97 C98 119(2) . . ?
C79 C97 C98 117(2) 3_656 . ?
C88 C98 C97 125.6(18) . . ?
C88 C98 C76 117.8(17) . 3_656 ?
C97 C98 C76 103.3(18) . 3_656 ?
C101 C102 C103 121.1(17) . . ?
C101 C102 H10A 119.5 . . ?
C103 C102 H10A 119.5 . . ?
C104 C103 C102 118(2) . . ?
C104 C103 H10B 120.9 . . ?
C102 C103 H10B 120.9 . . ?
C102 C101 C100 116.6(16) . . ?
C102 C101 H10C 121.7 . . ?
C100 C101 H10C 121.7 . . ?
C99 C105 H10D 109.5 . . ?
C99 C105 H10E 109.5 . . ?
H10D C105 H10E 109.5 . . ?
C99 C105 H10F 109.5 . . ?
H10D C105 H10F 109.5 . . ?
H10E C105 H10F 109.5 . . ?
C103 C104 C99 125(2) . . ?
C103 C104 H10G 117.6 . . ?
C99 C104 H10G 117.5 . . ?
C99 C100 C101 125.5(17) . . ?
C99 C100 H10H 117.2 . . ?
C101 C100 H10H 117.2 . . ?
C104 C99 C100 113.7(19) . . ?
C104 C99 C105 128(2) . . ?
C100 C99 C105 118.1(17) . . ?
C106 C107 Cl2 109.9(19) . . ?
C106 C107 H10I 109.7 . . ?
Cl2 C107 H10I 109.7 . . ?
C106 C107 H10J 109.7 . . ?
Cl2 C107 H10J 109.7 . . ?
H10I C107 H10J 108.2 . . ?
C107 C106 Cl1 116.7(17) . . ?
C107 C106 H10K 108.1 . . ?
Cl1 C106 H10K 108.1 . . ?
C107 C106 H10L 108.1 . . ?
Cl1 C106 H10L 108.1 . . ?
H10K C106 H10L 107.3 . . ?

loop_
_geom_torsion_atom_site_label_1
_geom_torsion_atom_site_label_2
_geom_torsion_atom_site_label_3
_geom_torsion_atom_site_label_4
_geom_torsion
_geom_torsion_site_symmetry_1
_geom_torsion_site_symmetry_2
_geom_torsion_site_symmetry_3
_geom_torsion_site_symmetry_4
_geom_torsion_publ_flag
C64 C1 C2 C55 0.7(14) 3_655 . . 3_655 ?
C3 C1 C2 C55 -164.2(8) . . . 3_655 ?
C64 C1 C2 C4 165.9(9) 3_655 . . . ?
C3 C1 C2 C4 1.0(10) . . . . ?
C4 O1 C3 C5 -55.3(8) . . . . ?
C4 O1 C3 C1 51.9(9) . . . . ?
C2 C1 C3 O1 -34.0(9) . . . . ?
C64 C1 C3 O1 163.4(9) 3_655 . . . ?
C2 C1 C3 C5 71.1(9) . . . . ?
C64 C1 C3 C5 -91.6(11) 3_655 . . . ?
C3 O1 C4 C6 55.2(8) . . . . ?
C3 O1 C4 C2 -50.5(9) . . . . ?
C1 C2 C4 O1 31.4(10) . . . . ?
C55 C2 C4 O1 -165.5(9) 3_655 . . . ?
C1 C2 C4 C6 -73.3(9) . . . . ?
C55 C2 C4 C6 89.8(11) 3_655 . . . ?
O1 C3 C5 C8 -153.5(9) . . . . ?
C1 C3 C5 C8 99.9(11) . . . . ?
O1 C3 C5 C6 35.3(8) . . . . ?
C1 C3 C5 C6 -71.3(8) . . . . ?
C8 C5 C6 C7 1.1(13) . . . . ?
C3 C5 C6 C7 173.7(8) . . . . ?
C8 C5 C6 C4 -173.1(8) . . . . ?
C3 C5 C6 C4 -0.6(9) . . . . ?
O1 C4 C6 C7 153.5(10) . . . . ?
C2 C4 C6 C7 -101.6(12) . . . . ?
O1 C4 C6 C5 -33.7(8) . . . . ?
C2 C4 C6 C5 71.3(8) . . . . ?
C5 C6 C7 C10 -1.8(13) . . . . ?
C4 C6 C7 C10 170.2(10) . . . . ?
C6 C5 C8 C9 0.6(12) . . . . ?
C3 C5 C8 C9 -169.2(9) . . . . ?
C5 C8 C9 C11 178.1(7) . . . . ?
C5 C8 C9 C10 -1.6(11) . . . . ?
C6 C7 C10 C12 -175.3(8) . . . . ?
C6 C7 C10 C9 0.9(12) . . . . ?
C11 C9 C10 C12 -2.5(11) . . . . ?
C8 C9 C10 C12 177.3(7) . . . . ?
C11 C9 C10 C7 -178.8(7) . . . . ?
C8 C9 C10 C7 0.9(11) . . . . ?
C8 C9 C11 C13 -176.4(7) . . . . ?
C10 C9 C11 C13 3.3(11) . . . . ?
C7 C10 C12 C14 177.2(8) . . . . ?
C9 C10 C12 C14 1.0(11) . . . . ?
C9 C11 C13 C15 176.3(7) . . . . ?
C9 C11 C13 C14 -2.4(11) . . . . ?
C10 C12 C14 C32 -175.8(7) . . . . ?
C10 C12 C14 C13 -0.1(11) . . . . ?
C11 C13 C14 C12 0.7(10) . . . . ?
C15 C13 C14 C12 -178.0(7) . . . . ?
C11 C13 C14 C32 176.6(7) . . . . ?
C15 C13 C14 C32 -2.2(10) . . . . ?
C11 C13 C15 C16 -5.6(11) . . . . ?
C14 C13 C15 C16 173.2(7) . . . . ?
C11 C13 C15 C28 176.4(7) . . . . ?
C14 C13 C15 C28 -4.9(10) . . . . ?
C28 C15 C16 C17 -0.5(11) . . . . ?
C13 C15 C16 C17 -178.6(7) . . . . ?
C15 C16 C17 C22 -1.7(11) . . . . ?
C15 C16 C17 C18 173.2(7) . . . . ?
C22 C17 C18 C19 -34.6(11) . . . . ?
C16 C17 C18 C19 150.4(9) . . . . ?
C22 C17 C18 C20 86.4(11) . . . . ?
C16 C17 C18 C20 -88.6(12) . . . . ?
C22 C17 C18 C21 -155.0(8) . . . . ?
C16 C17 C18 C21 30.1(10) . . . . ?
C16 C17 C22 C23 0.8(10) . . . . ?
C18 C17 C22 C23 -174.2(6) . . . . ?
C17 C22 C23 C28 2.3(10) . . . . ?
C17 C22 C23 C24 178.5(7) . . . . ?
C28 C23 C24 C25 5.2(12) . . . . ?
C22 C23 C24 C25 -171.2(7) . . . . ?
C28 C23 C24 C37 169.2(8) . . . . ?
C22 C23 C24 C37 -7.2(13) . . . . ?
C23 C24 C25 C26 -0.5(13) . . . . ?
C37 C24 C25 C26 -168.1(8) . . . . ?
C23 C24 C25 C38 168.2(7) . . . . ?
C37 C24 C25 C38 0.6(9) . . . . ?
C24 C25 C26 C29 170.8(8) . . . . ?
C38 C25 C26 C29 5.8(14) . . . . ?
C24 C25 C26 C27 -4.0(12) . . . . ?
C38 C25 C26 C27 -168.9(8) . . . . ?
C25 C26 C27 C32 -179.5(7) . . . . ?
C29 C26 C27 C32 5.6(11) . . . . ?
C25 C26 C27 C28 3.5(10) . . . . ?
C29 C26 C27 C28 -171.4(7) . . . . ?
C24 C23 C28 C15 179.2(7) . . . . ?
C22 C23 C28 C15 -4.5(11) . . . . ?
C24 C23 C28 C27 -5.6(11) . . . . ?
C22 C23 C28 C27 170.8(7) . . . . ?
C16 C15 C28 C23 3.5(10) . . . . ?
C13 C15 C28 C23 -178.3(7) . . . . ?
C16 C15 C28 C27 -171.9(6) . . . . ?
C13 C15 C28 C27 6.3(10) . . . . ?
C32 C27 C28 C23 -175.7(7) . . . . ?
C26 C27 C28 C23 1.3(10) . . . . ?
C32 C27 C28 C15 -0.4(10) . . . . ?
C26 C27 C28 C15 176.5(7) . . . . ?
C25 C26 C29 C30 -177.0(8) . . . . ?
C27 C26 C29 C30 -2.2(12) . . . . ?
C26 C29 C30 C31 -1.2(12) . . . . ?
C26 C29 C30 C33 176.7(8) . . . . ?
C29 C30 C31 C32 1.5(13) . . . . ?
C33 C30 C31 C32 -176.3(8) . . . . ?
C26 C27 C32 C31 -5.3(11) . . . . ?
C28 C27 C32 C31 171.6(7) . . . . ?
C26 C27 C32 C14 176.4(7) . . . . ?
C28 C27 C32 C14 -6.8(11) . . . . ?
C30 C31 C32 C27 1.8(12) . . . . ?
C30 C31 C32 C14 -180.0(7) . . . . ?
C12 C14 C32 C27 -176.3(7) . . . . ?
C13 C14 C32 C27 8.0(10) . . . . ?
C12 C14 C32 C31 5.4(11) . . . . ?
C13 C14 C32 C31 -170.2(7) . . . . ?
C29 C30 C33 C35 167.0(11) . . . . ?
C31 C30 C33 C35 -15.3(14) . . . . ?
C29 C30 C33 C34 44.6(12) . . . . ?
C31 C30 C33 C34 -137.7(10) . . . . ?
C29 C30 C33 C36 -71.8(12) . . . . ?
C31 C30 C33 C36 105.9(11) . . . . ?
C38 O2 C37 C24 52.3(8) . . . . ?
C38 O2 C37 C39 -56.2(9) . . . . ?
C25 C24 C37 O2 -33.3(8) . . . . ?
C23 C24 C37 O2 161.0(8) . . . . ?
C25 C24 C37 C39 70.5(8) . . . . ?
C23 C24 C37 C39 -95.2(10) . . . . ?
C37 O2 C38 C40 55.8(8) . . . . ?
C37 O2 C38 C25 -51.6(8) . . . . ?
C24 C25 C38 O2 33.9(9) . . . . ?
C26 C25 C38 O2 -159.1(9) . . . . ?
C24 C25 C38 C40 -71.6(9) . . . . ?
C26 C25 C38 C40 95.4(11) . . . . ?
O2 C37 C39 C41 -152.0(11) . . . . ?
C24 C37 C39 C41 102.6(12) . . . . ?
O2 C37 C39 C40 35.9(10) . . . . ?
C24 C37 C39 C40 -69.6(9) . . . . ?
C41 C39 C40 C42 0.2(15) . . . . ?
C37 C39 C40 C42 173.7(10) . . . . ?
C41 C39 C40 C38 -175.0(9) . . . . ?
C37 C39 C40 C38 -1.5(10) . . . . ?
O2 C38 C40 C42 150.5(11) . . . . ?
C25 C38 C40 C42 -103.3(12) . . . . ?
O2 C38 C40 C39 -35.1(9) . . . . ?
C25 C38 C40 C39 71.1(9) . . . . ?
C40 C39 C41 C43 0.6(14) . . . . ?
C37 C39 C41 C43 -170.6(10) . . . . ?
C39 C40 C42 C44 -1.7(15) . . . . ?
C38 C40 C42 C44 171.8(10) . . . . ?
C39 C41 C43 C45 176.6(9) . . . . ?
C39 C41 C43 C44 0.1(13) . . . . ?
C40 C42 C44 C60 -178.7(9) . . . . ?
C40 C42 C44 C43 2.4(14) . . . . ?
C45 C43 C44 C60 2.7(12) . . . . ?
C41 C43 C44 C60 179.4(8) . . . . ?
C45 C43 C44 C42 -178.2(8) . . . . ?
C41 C43 C44 C42 -1.6(12) . . . . ?
C41 C43 C45 C46 -175.8(8) . . . . ?
C44 C43 C45 C46 0.7(13) . . . . ?
C43 C45 C46 C47 176.3(8) . . . . ?
C43 C45 C46 C59 -2.8(12) . . . . ?
C45 C46 C47 C48 -8.6(13) . . . . ?
C59 C46 C47 C48 170.5(8) . . . . ?
C45 C46 C47 C56 173.0(8) . . . . ?
C59 C46 C47 C56 -7.8(11) . . . . ?
C56 C47 C48 C49 -1.1(12) . . . . ?
C46 C47 C48 C49 -179.5(8) . . . . ?
C47 C48 C49 C54 -3.2(13) . . . . ?
C47 C48 C49 C50 171.5(8) . . . . ?
C48 C49 C50 C52 38.4(12) . . . . ?
C54 C49 C50 C52 -147.1(10) . . . . ?
C48 C49 C50 C51 156.7(11) . . . . ?
C54 C49 C50 C51 -28.8(14) . . . . ?
C48 C49 C50 C53 -83.0(14) . . . . ?
C54 C49 C50 C53 91.5(14) . . . . ?
C48 C49 C54 C55 4.1(13) . . . . ?
C50 C49 C54 C55 -170.7(8) . . . . ?
C49 C54 C55 C56 -0.7(13) . . . . ?
C49 C54 C55 C2 174.8(9) . . . 3_655 ?
C2 C55 C56 C47 -179.4(8) 3_655 . . . ?
C54 C55 C56 C47 -3.7(12) . . . . ?
C2 C55 C56 C57 -4.0(12) 3_655 . . . ?
C54 C55 C56 C57 171.6(8) . . . . ?
C48 C47 C56 C55 4.6(11) . . . . ?
C46 C47 C56 C55 -177.0(7) . . . . ?
C48 C47 C56 C57 -170.7(7) . . . . ?
C46 C47 C56 C57 7.8(11) . . . . ?
C55 C56 C57 C64 -0.8(11) . . . . ?
C47 C56 C57 C64 174.5(7) . . . . ?
C55 C56 C57 C58 -175.1(7) . . . . ?
C47 C56 C57 C58 0.3(11) . . . . ?
C64 C57 C58 C61 -1.3(11) . . . . ?
C56 C57 C58 C61 173.1(7) . . . . ?
C64 C57 C58 C59 177.5(7) . . . . ?
C56 C57 C58 C59 -8.1(11) . . . . ?
C61 C58 C59 C60 4.4(12) . . . . ?
C57 C58 C59 C60 -174.4(7) . . . . ?
C61 C58 C59 C46 -173.3(8) . . . . ?
C57 C58 C59 C46 7.9(11) . . . . ?
C45 C46 C59 C60 1.4(11) . . . . ?
C47 C46 C59 C60 -177.8(7) . . . . ?
C45 C46 C59 C58 179.2(7) . . . . ?
C47 C46 C59 C58 0.0(11) . . . . ?
C58 C59 C60 C44 -175.5(8) . . . . ?
C46 C59 C60 C44 2.2(13) . . . . ?
C42 C44 C60 C59 176.7(9) . . . . ?
C43 C44 C60 C59 -4.3(13) . . . . ?
C57 C58 C61 C62 -0.2(12) . . . . ?
C59 C58 C61 C62 -179.0(8) . . . . ?
C58 C61 C62 C63 1.9(13) . . . . ?
C58 C61 C62 C65 179.1(8) . . . . ?
C61 C62 C63 C64 -2.0(13) . . . . ?
C65 C62 C63 C64 -179.2(8) . . . . ?
C62 C63 C64 C1 -177.3(9) . . . 3_655 ?
C62 C63 C64 C57 0.6(13) . . . . ?
C58 C57 C64 C63 1.2(11) . . . . ?
C56 C57 C64 C63 -173.2(7) . . . . ?
C58 C57 C64 C1 179.1(8) . . . 3_655 ?
C56 C57 C64 C1 4.8(11) . . . 3_655 ?
C63 C62 C65 C68 -15(2) . . . . ?
C61 C62 C65 C68 168.1(17) . . . . ?
C63 C62 C65 C66 -139.2(14) . . . . ?
C61 C62 C65 C66 43.7(16) . . . . ?
C63 C62 C65 C67 103.5(14) . . . . ?
C61 C62 C65 C67 -73.5(14) . . . . ?
C84 C69 C70 C96 -134(2) 3_656 . . . ?
C80 C69 C70 C96 -1.0(16) 3_656 . . . ?
C84 C69 C70 C71 8(3) 3_656 . . . ?
C80 C69 C70 C71 141.0(11) 3_656 . . . ?
C96 C70 C71 C72 143.5(13) . . . . ?
C69 C70 C71 C72 -0.2(15) . . . . ?
C96 C70 C71 C94 -2.2(14) . . . . ?
C69 C70 C71 C94 -145.8(12) . . . . ?
C94 C71 C72 C74 -15(2) . . . . ?
C70 C71 C72 C74 -145.6(12) . . . . ?
C94 C71 C72 C73 114(4) . . . . ?
C70 C71 C72 C73 -16(3) . . . . ?
C71 C72 C73 C87 -130(3) . . . 3_656 ?
C74 C72 C73 C87 3.3(17) . . . 3_656 ?
C71 C72 C73 C84 20(3) . . . 3_656 ?
C74 C72 C73 C84 153.0(13) . . . 3_656 ?
C71 C72 C74 C75 148.5(13) . . . . ?
C73 C72 C74 C75 -3.6(13) . . . . ?
C71 C72 C74 C93 8.6(19) . . . . ?
C73 C72 C74 C93 -143.4(12) . . . . ?
C93 C74 C75 C76 3.0(16) . . . . ?
C72 C74 C75 C76 -137.8(12) . . . . ?
C93 C74 C75 C87 143.8(11) . . . 3_656 ?
C72 C74 C75 C87 3.0(13) . . . 3_656 ?
C74 C75 C76 C77 -2(2) . . . . ?
C87 C75 C76 C77 -137.9(17) 3_656 . . . ?
C74 C75 C76 C98 138.6(13) . . . 3_656 ?
C87 C75 C76 C98 2.5(19) 3_656 . . 3_656 ?
C75 C76 C77 C78 -1(2) . . . . ?
C98 C76 C77 C78 -143.4(16) 3_656 . . . ?
C75 C76 C77 C79 141.8(14) . . . . ?
C98 C76 C77 C79 -0.3(18) 3_656 . . . ?
C76 C77 C78 C93 3(2) . . . . ?
C79 C77 C78 C93 -138.3(13) . . . . ?
C76 C77 C78 C82 138.9(16) . . . . ?
C79 C77 C78 C82 -2.4(17) . . . . ?
C76 C77 C79 C80 -147.0(15) . . . . ?
C78 C77 C79 C80 -0.2(18) . . . . ?
C76 C77 C79 C97 1.5(17) . . . 3_656 ?
C78 C77 C79 C97 148.3(14) . . . 3_656 ?
C97 C79 C80 C81 -128(2) 3_656 . . . ?
C77 C79 C80 C81 5(2) . . . . ?
C97 C79 C80 C69 6(3) 3_656 . . 3_656 ?
C77 C79 C80 C69 139.2(12) . . . 3_656 ?
C79 C80 C81 C82 -10(3) . . . . ?
C69 C80 C81 C82 -147(2) 3_656 . . . ?
C79 C80 C81 C83 141.8(17) . . . . ?
C69 C80 C81 C83 4.9(14) 3_656 . . . ?
C80 C81 C82 C91 136(3) . . . . ?
C83 C81 C82 C91 -13(4) . . . . ?
C80 C81 C82 C78 6(3) . . . . ?
C83 C81 C82 C78 -142.5(15) . . . . ?
C77 C78 C82 C81 0(2) . . . . ?
C93 C78 C82 C81 144.1(16) . . . . ?
C77 C78 C82 C91 -143.5(13) . . . . ?
C93 C78 C82 C91 0.6(13) . . . . ?
C82 C81 C83 C84 152(2) . . . . ?
C80 C81 C83 C84 -6.5(18) . . . . ?
C82 C81 C83 C85 7(2) . . . . ?
C80 C81 C83 C85 -150.8(13) . . . . ?
C85 C83 C84 C69 139(3) . . . 3_656 ?
C81 C83 C84 C69 6(3) . . . 3_656 ?
C85 C83 C84 C73 -12(3) . . . 3_656 ?
C81 C83 C84 C73 -145.0(15) . . . 3_656 ?
C84 C83 C85 C90 -125(3) . . . . ?
C81 C83 C85 C90 6(3) . . . . ?
C84 C83 C85 C86 8(3) . . . . ?
C81 C83 C85 C86 138.4(15) . . . . ?
C83 C85 C86 C87 0(2) . . . . ?
C90 C85 C86 C87 144.3(16) . . . . ?
C83 C85 C86 C88 -141.2(17) . . . . ?
C90 C85 C86 C88 3(2) . . . . ?
C88 C86 C87 C73 138(2) . . . 3_656 ?
C85 C86 C87 C73 1(2) . . . 3_656 ?
C88 C86 C87 C75 -3(3) . . . 3_656 ?
C85 C86 C87 C75 -139.2(15) . . . 3_656 ?
C87 C86 C88 C98 2(3) . . . . ?
C85 C86 C88 C98 139.1(18) . . . . ?
C87 C86 C88 C89 -137.6(18) . . . . ?
C85 C86 C88 C89 0(2) . . . . ?
C86 C88 C89 C95 123(6) . . . . ?
C98 C88 C89 C95 -23(7) . . . . ?
C86 C88 C89 C90 -2(2) . . . . ?
C98 C88 C89 C90 -148.3(16) . . . . ?
C83 C85 C90 C91 -11(3) . . . . ?
C86 C85 C90 C91 -150.3(12) . . . . ?
C83 C85 C90 C89 133(2) . . . . ?
C86 C85 C90 C89 -5(2) . . . . ?
C95 C89 C90 C85 -150.2(19) . . . . ?
C88 C89 C90 C85 5(2) . . . . ?
C95 C89 C90 C91 -8(2) . . . . ?
C88 C89 C90 C91 146.9(14) . . . . ?
C81 C82 C91 C92 -132(3) . . . . ?
C78 C82 C91 C92 -0.4(13) . . . . ?
C81 C82 C91 C90 6(3) . . . . ?
C78 C82 C91 C90 138.0(14) . . . . ?
C85 C90 C91 C82 7(2) . . . . ?
C89 C90 C91 C82 -137.1(18) . . . . ?
C85 C90 C91 C92 141.7(16) . . . . ?
C89 C90 C91 C92 -2(2) . . . . ?
C82 C91 C92 C93 0.1(16) . . . . ?
C90 C91 C92 C93 -139.3(14) . . . . ?
C82 C91 C92 C94 146.3(12) . . . . ?
C90 C91 C92 C94 6.9(19) . . . . ?
C91 C92 C93 C78 0.4(16) . . . . ?
C94 C92 C93 C78 -143.0(13) . . . . ?
C91 C92 C93 C74 138.6(15) . . . . ?
C94 C92 C93 C74 -5(2) . . . . ?
C77 C78 C93 C92 141.3(15) . . . . ?
C82 C78 C93 C92 -0.6(14) . . . . ?
C77 C78 C93 C74 -1.4(17) . . . . ?
C82 C78 C93 C74 -143.3(10) . . . . ?
C75 C74 C93 C92 -138.3(15) . . . . ?
C72 C74 C93 C92 0(2) . . . . ?
C75 C74 C93 C78 -1.5(14) . . . . ?
C72 C74 C93 C78 136.8(13) . . . . ?
C72 C71 C94 C95 -128(2) . . . . ?
C70 C71 C94 C95 3.4(16) . . . . ?
C72 C71 C94 C92 11(2) . . . . ?
C70 C71 C94 C92 142.3(10) . . . . ?
C93 C92 C94 C95 142.6(16) . . . . ?
C91 C92 C94 C95 -1.8(19) . . . . ?
C93 C92 C94 C71 1.1(17) . . . . ?
C91 C92 C94 C71 -143.2(12) . . . . ?
C88 C89 C95 C94 -99(9) . . . . ?
C90 C89 C95 C94 24(5) . . . . ?
C88 C89 C95 C96 23(6) . . . . ?
C90 C89 C95 C96 145.8(12) . . . . ?
C71 C94 C95 C89 117(5) . . . . ?
C92 C94 C95 C89 -20(5) . . . . ?
C71 C94 C95 C96 -2.8(15) . . . . ?
C92 C94 C95 C96 -140.5(13) . . . . ?
C69 C70 C96 C97 4(2) . . . . ?
C71 C70 C96 C97 -137.8(16) . . . . ?
C69 C70 C96 C95 142.6(11) . . . . ?
C71 C70 C96 C95 0.7(12) . . . . ?
C70 C96 C97 C79 -7(2) . . . 3_656 ?
C95 C96 C97 C79 -137.9(15) . . . 3_656 ?
C70 C96 C97 C98 136.6(17) . . . . ?
C95 C96 C97 C98 6(2) . . . . ?
C86 C88 C98 C97 -135(2) . . . . ?
C89 C88 C98 C97 7(3) . . . . ?
C86 C88 C98 C76 -1(3) . . . 3_656 ?
C89 C88 C98 C76 141.1(15) . . . 3_656 ?
C96 C97 C98 C88 -5(3) . . . . ?
C79 C97 C98 C88 137(2) 3_656 . . . ?
C96 C97 C98 C76 -144.3(16) . . . 3_656 ?
C79 C97 C98 C76 -2(2) 3_656 . . 3_656 ?
C101 C102 C103 C104 0.0(9) . . . . ?
C103 C102 C101 C100 0.0(7) . . . . ?
C102 C103 C104 C99 0.0(10) . . . . ?
C102 C101 C100 C99 0.0(3) . . . . ?
C103 C104 C99 C100 0.0(7) . . . . ?
C103 C104 C99 C105 -176(2) . . . . ?
C101 C100 C99 C104 0.0(3) . . . . ?
C101 C100 C99 C105 176(2) . . . . ?
Cl2 C107 C106 Cl1 -71(2) . . . . ?

_refine_diff_density_max         0.929
_refine_diff_density_min         -0.829
_refine_diff_density_rms         0.101

_shelx_res_file                  
;
TITL P_a.res in Pc                          New:P2/c
    P_SQ.res
    created by SHELXL-2018/3 at 12:24:13 on 07-Jan-2021
CELL  0.71073   16.9220   17.1293   27.1040    90.000   100.952    90.000
ZERR        2    0.0015    0.0018    0.0030     0.000     0.004     0.000
LATT 1
SYMM             - X ,              Y ,    0.50000 - Z
SFAC C  H  O Cl
UNIT 428 272 8 8
REM C214 H136 Cl4 O4
REM D8VENTURE BLOCK BLACK
OMIT -3 50.5
OMIT 0   0   4
SIZE 0.40 0.30 0.20
ISOR 0.01 C74 C85 C86 C87 C88 C98 C83
ISOR 0.01 C79 C80 C97 C77 C78 C69 C76
L.S. 5 0   53
ACTA
BOND $H
FMAP 2
PLAN -20
CONF
FLAT 0.01 C99 C100 C101 C102 C103 C104
DFIX 1.38 0.01 C99 C100 C100 C101 C101 C102 C102 C103 C103 C104 C104 C99
DFIX 1.56 0.01 C99 C105
TEMP  -111
ABIN
WGHT    0.197200   52.230999
FVAR       0.24399
O1    3    0.163887   -0.492677   -0.025583    11.00000    0.07719    0.09439 =
         0.04507    0.00411    0.01172   -0.03967
O2    3    0.052767    0.295616    0.082783    11.00000    0.05219    0.12314 =
         0.05546   -0.03564    0.01296    0.00866
C1    1    0.268743   -0.435930   -0.056566    11.00000    0.06145    0.05848 =
         0.03626   -0.00606    0.00795   -0.00715
C2    1    0.294724   -0.449281   -0.005848    11.00000    0.06993    0.04817 =
         0.03062    0.00696    0.00689   -0.01088
C3    1    0.177307   -0.436292   -0.062070    11.00000    0.07029    0.06145 =
         0.04511    0.00096    0.00736   -0.02681
AFIX  13
H3A   2    0.146324   -0.444654   -0.096932    11.00000   -1.20000
AFIX   0
C4    1    0.219830   -0.458365    0.016228    11.00000    0.08140    0.07237 =
         0.03395    0.00724    0.01033   -0.01061
AFIX  13
H4A   2    0.226425   -0.486706    0.049011    11.00000   -1.20000
AFIX   0
C5    1    0.159243   -0.360807   -0.036825    11.00000    0.03335    0.07120 =
         0.04443    0.01601    0.00335   -0.00918
C6    1    0.188847   -0.376634    0.015764    11.00000    0.04852    0.10971 =
         0.02618   -0.00385    0.01049   -0.03318
C7    1    0.190029   -0.319506    0.049871    11.00000    0.05703    0.05839 =
         0.04214    0.02573    0.01344   -0.02058
AFIX  43
H7A   2    0.208067   -0.330516    0.084535    11.00000   -1.20000
AFIX   0
C8    1    0.133808   -0.290678   -0.053507    11.00000    0.03064    0.08636 =
         0.03236   -0.02119    0.00991   -0.02256
AFIX  43
H8A   2    0.114140   -0.281965   -0.088287    11.00000   -1.20000
AFIX   0
C9    1    0.136602   -0.228562   -0.018109    11.00000    0.02692    0.08667 =
         0.02874    0.00576   -0.00014   -0.01087
C10   1    0.164864   -0.243791    0.034729    11.00000    0.03141    0.11853 =
         0.02469   -0.01981    0.01074   -0.03514
C11   1    0.113009   -0.152176   -0.032804    11.00000    0.02005    0.09834 =
         0.02319   -0.02443    0.00770   -0.02395
AFIX  43
H11A  2    0.091779   -0.143107   -0.067359    11.00000   -1.20000
AFIX   0
C12   1    0.169937   -0.181661    0.067434    11.00000    0.03660    0.08274 =
         0.03704    0.01417    0.01137   -0.02893
AFIX  43
H12A  2    0.189343   -0.191427    0.102123    11.00000   -1.20000
AFIX   0
C13   1    0.118588   -0.089057   -0.000306    11.00000    0.02303    0.07687 =
         0.04253    0.00633    0.01087   -0.01343
C14   1    0.148146   -0.104487    0.052681    11.00000    0.02758    0.10501 =
         0.02792   -0.01834    0.01009   -0.03697
C15   1    0.098039   -0.010523   -0.017207    11.00000    0.01650    0.10749 =
         0.02731   -0.02519    0.00786   -0.01386
C16   1    0.077646    0.009061   -0.067352    11.00000    0.03014    0.06126 =
         0.03551   -0.00957    0.00451   -0.01541
AFIX  43
H16A  2    0.076068   -0.031422   -0.091476    11.00000   -1.20000
AFIX   0
C17   1    0.059333    0.084165   -0.084659    11.00000    0.00979    0.08341 =
         0.04122   -0.02349    0.01034   -0.01320
C18   1    0.045679    0.104871   -0.142642    11.00000    0.03879    0.09901 =
         0.03105   -0.00349    0.01477   -0.00982
C19   1   -0.011575    0.171359   -0.156130    11.00000    0.13710    0.08179 =
         0.03401    0.00591    0.02638    0.01284
AFIX  33
H19A  2   -0.063944    0.157541   -0.148177    11.00000   -1.50000
H19B  2    0.009591    0.217753   -0.136906    11.00000   -1.50000
H19C  2   -0.017905    0.182369   -0.192149    11.00000   -1.50000
AFIX   0
C20   1    0.127051    0.125665   -0.154815    11.00000    0.05856    0.29718 =
         0.04703    0.02004    0.02794   -0.04472
AFIX  33
H20A  2    0.164257    0.081848   -0.145884    11.00000   -1.50000
H20B  2    0.120966    0.136593   -0.190832    11.00000   -1.50000
H20C  2    0.148462    0.171976   -0.135588    11.00000   -1.50000
AFIX   0
C21   1    0.011326    0.033228   -0.174154    11.00000    0.11986    0.10413 =
         0.02688   -0.01375   -0.01432    0.01758
AFIX  33
H21A  2    0.048046   -0.011110   -0.165859    11.00000   -1.50000
H21B  2   -0.041422    0.019807   -0.166626    11.00000   -1.50000
H21C  2    0.005552    0.045523   -0.209973    11.00000   -1.50000
AFIX   0
C22   1    0.058976    0.144053   -0.050446    11.00000    0.01926    0.09627 =
         0.04690   -0.00346    0.00854   -0.00999
AFIX  43
H22A  2    0.045891    0.195892   -0.061533    11.00000   -1.20000
AFIX   0
C23   1    0.078722    0.126163    0.001898    11.00000    0.01346    0.10893 =
         0.02910   -0.02863    0.00170   -0.01021
C24   1    0.080997    0.185831    0.038361    11.00000    0.03947    0.08182 =
         0.04583   -0.01720    0.01321   -0.00695
C25   1    0.110282    0.171405    0.088406    11.00000    0.03789    0.10850 =
         0.03037   -0.03555    0.00936   -0.03308
C26   1    0.138715    0.097545    0.106155    11.00000    0.04333    0.07924 =
         0.04114    0.00468    0.02223   -0.01813
C27   1    0.132710    0.032954    0.071559    11.00000    0.02198    0.09916 =
         0.03227   -0.01994    0.01309   -0.03464
C28   1    0.100939    0.050285    0.018755    11.00000    0.01823    0.07751 =
         0.04899    0.00595    0.00745   -0.01562
C29   1    0.179801    0.085840    0.157088    11.00000    0.04952    0.11286 =
         0.02178   -0.01243    0.00550   -0.04442
AFIX  43
H29A  2    0.185981    0.128243    0.180093    11.00000   -1.20000
AFIX   0
C30   1    0.210198    0.013738    0.172731    11.00000    0.04763    0.08742 =
         0.03144    0.00587    0.00888   -0.03580
C31   1    0.198394   -0.046333    0.138154    11.00000    0.04735    0.10284 =
         0.02245   -0.00639    0.01125   -0.03986
AFIX  43
H31A  2    0.218435   -0.096326    0.149440    11.00000   -1.20000
AFIX   0
C32   1    0.159457   -0.039986    0.087903    11.00000    0.03301    0.08474 =
         0.02438    0.01069    0.01132   -0.01730
C33   1    0.257989    0.003722    0.226620    11.00000    0.07583    0.10919 =
         0.01888   -0.01265    0.00329   -0.02393
C34   1    0.215679    0.044879    0.263781    11.00000    0.08543    0.16014 =
         0.03011    0.00244    0.00594   -0.04169
AFIX  33
H34A  2    0.208716    0.100190    0.254756    11.00000   -1.50000
H34B  2    0.162853    0.020906    0.262930    11.00000   -1.50000
H34C  2    0.248116    0.040147    0.297679    11.00000   -1.50000
AFIX   0
C35   1    0.269300   -0.081807    0.239934    11.00000    0.24887    0.10516 =
         0.03621    0.00262   -0.02650   -0.02960
AFIX  33
H35A  2    0.296681   -0.107730    0.215664    11.00000   -1.50000
H35B  2    0.301905   -0.086938    0.273758    11.00000   -1.50000
H35C  2    0.216643   -0.106179    0.239008    11.00000   -1.50000
AFIX   0
C36   1    0.339166    0.044446    0.228704    11.00000    0.07684    0.16556 =
         0.03262   -0.00600   -0.00727   -0.04123
AFIX  33
H36A  2    0.330155    0.099660    0.219943    11.00000   -1.50000
H36B  2    0.371267    0.040152    0.262724    11.00000   -1.50000
H36C  2    0.368001    0.019573    0.204777    11.00000   -1.50000
AFIX   0
C37   1    0.073948    0.273141    0.033586    11.00000    0.03523    0.11949 =
         0.02615   -0.02541   -0.00577    0.01076
AFIX  13
H37A  2    0.036869    0.292883    0.002939    11.00000   -1.20000
AFIX   0
C38   1    0.118998    0.254091    0.112389    11.00000    0.04222    0.11569 =
         0.04214   -0.02306    0.00675   -0.00044
AFIX  13
H38A  2    0.121965    0.255879    0.149573    11.00000   -1.20000
AFIX   0
C39   1    0.160563    0.303855    0.041685    11.00000    0.05580    0.07112 =
         0.03782   -0.01041    0.00666    0.01713
C40   1    0.191486    0.290190    0.093388    11.00000    0.06123    0.08222 =
         0.03500   -0.02821    0.01050    0.00631
C41   1    0.208723    0.330343    0.010604    11.00000    0.05420    0.06762 =
         0.02862   -0.01241   -0.00109    0.00829
AFIX  43
H41A  2    0.187656    0.339842   -0.023921    11.00000   -1.20000
AFIX   0
C42   1    0.267590    0.302507    0.113968    11.00000    0.04736    0.09211 =
         0.02915   -0.02778   -0.00103   -0.00143
AFIX  43
H42A  2    0.285553    0.293996    0.148937    11.00000   -1.20000
AFIX   0
C43   1    0.292675    0.343748    0.031205    11.00000    0.05262    0.05361 =
         0.03217   -0.01932    0.00786    0.01163
C44   1    0.322115    0.328178    0.084290    11.00000    0.05460    0.05803 =
         0.02952   -0.01552    0.00451   -0.00881
C45   1    0.348471    0.366891    0.002724    11.00000    0.06002    0.04875 =
         0.02598   -0.00823   -0.00296    0.01023
AFIX  43
H45A  2    0.329399    0.377708   -0.031866    11.00000   -1.20000
AFIX   0
C46   1    0.431678    0.375488    0.021592    11.00000    0.05683    0.04269 =
         0.02625   -0.00212    0.00445    0.00709
C47   1    0.488696    0.395329   -0.009791    11.00000    0.06419    0.02213 =
         0.02908   -0.00172    0.00397   -0.00051
C48   1    0.469952    0.398083   -0.061762    11.00000    0.06375    0.04261 =
         0.02337   -0.00368    0.00001    0.00305
AFIX  43
H48A  2    0.416017    0.386485   -0.077204    11.00000   -1.20000
AFIX   0
C49   1    0.522247    0.416023   -0.092774    11.00000    0.08697    0.03811 =
         0.01850   -0.00043    0.00897   -0.01425
C50   1    0.499005    0.406672   -0.151484    11.00000    0.08698    0.05404 =
         0.01993   -0.00478    0.01124   -0.01565
C51   1    0.551437    0.460013   -0.176139    11.00000    0.10983    0.20903 =
         0.02573    0.00906    0.00472   -0.06788
AFIX  33
H51A  2    0.608121    0.446065   -0.164686    11.00000   -1.50000
H51B  2    0.537207    0.454210   -0.212724    11.00000   -1.50000
H51C  2    0.542907    0.514279   -0.166961    11.00000   -1.50000
AFIX   0
C52   1    0.413979    0.429874   -0.169877    11.00000    0.10928    0.13085 =
         0.02369    0.00577   -0.01347   -0.03244
AFIX  33
H52A  2    0.378479    0.396273   -0.154522    11.00000   -1.50000
H52B  2    0.406517    0.484368   -0.160744    11.00000   -1.50000
H52C  2    0.400817    0.424298   -0.206507    11.00000   -1.50000
AFIX   0
C53   1    0.512311    0.322066   -0.164142    11.00000    0.39406    0.08760 =
         0.02770   -0.00422   -0.02042    0.08937
AFIX  33
H53A  2    0.568715    0.308030   -0.151680    11.00000   -1.50000
H53B  2    0.477424    0.288523   -0.148264    11.00000   -1.50000
H53C  2    0.499395    0.314949   -0.200666    11.00000   -1.50000
AFIX   0
C54   1    0.598977    0.436593   -0.070444    11.00000    0.07845    0.05419 =
         0.02684    0.00897    0.00545   -0.01399
AFIX  43
H54A  2    0.635826    0.452699   -0.090866    11.00000   -1.20000
AFIX   0
C55   1    0.624649    0.434355   -0.017366    11.00000    0.07133    0.03287 =
         0.02955    0.00526   -0.00112   -0.01211
C56   1    0.569371    0.411317    0.012554    11.00000    0.05691    0.02841 =
         0.03405   -0.00078    0.00784    0.00060
C57   1    0.597942    0.398538    0.065998    11.00000    0.05833    0.02367 =
         0.02759   -0.00877    0.00089    0.00694
C58   1    0.544558    0.369353    0.096290    11.00000    0.04230    0.03877 =
         0.02770    0.00111    0.00932   -0.00399
C59   1    0.459966    0.362470    0.074893    11.00000    0.04985    0.03519 =
         0.03188   -0.01347    0.00590    0.00026
C60   1    0.403798    0.340845    0.103465    11.00000    0.03983    0.05665 =
         0.02706   -0.00956   -0.00199    0.00238
AFIX  43
H60A  2    0.422087    0.334150    0.138573    11.00000   -1.20000
AFIX   0
C61   1    0.575001    0.349987    0.145209    11.00000    0.04961    0.05004 =
         0.02435   -0.01301    0.00226   -0.00047
AFIX  43
H61A  2    0.539062    0.330648    0.165315    11.00000   -1.20000
AFIX   0
C62   1    0.657835    0.357426    0.167375    11.00000    0.05335    0.05047 =
         0.03712   -0.00029    0.00653    0.00521
C63   1    0.708120    0.387429    0.138328    11.00000    0.04589    0.05373 =
         0.03040   -0.00615    0.00193    0.00775
AFIX  43
H63A  2    0.763428    0.394594    0.152548    11.00000   -1.20000
AFIX   0
C64   1    0.679893    0.407979    0.087810    11.00000    0.04761    0.04687 =
         0.03317   -0.00422    0.01121   -0.00520
C65   1    0.686920    0.335394    0.223125    11.00000    0.05327    0.07292 =
         0.03178    0.00334   -0.00149    0.01414
C66   1    0.650095    0.261434    0.235471    11.00000    0.33098    0.15385 =
         0.05425    0.06866   -0.07671   -0.10419
AFIX  33
H66A  2    0.591396    0.265157    0.225820    11.00000   -1.50000
H66B  2    0.669474    0.218415    0.217104    11.00000   -1.50000
H66C  2    0.664998    0.251691    0.271677    11.00000   -1.50000
AFIX   0
C67   1    0.659220    0.398762    0.254903    11.00000    0.35943    0.12819 =
         0.03146    0.00149    0.00705    0.10731
AFIX  33
H67A  2    0.600490    0.403451    0.246324    11.00000   -1.50000
H67B  2    0.675361    0.385291    0.290536    11.00000   -1.50000
H67C  2    0.683882    0.448553    0.248413    11.00000   -1.50000
AFIX   0
C68   1    0.771629    0.330918    0.236838    11.00000    0.09560    0.63310 =
         0.07862    0.19385    0.03234    0.13207
AFIX  33
H68A  2    0.795423    0.380200    0.228500    11.00000   -1.50000
H68B  2    0.786871    0.321362    0.273049    11.00000   -1.50000
H68C  2    0.791347    0.288086    0.218476    11.00000   -1.50000
AFIX   0
C69   1    0.511779    0.009936    0.371765    11.00000    0.14400    0.11482 =
         0.05516    0.00444    0.04306   -0.00718
C70   1    0.559130    0.076721    0.393146    11.00000    0.10214    0.18079 =
         0.04750    0.05834    0.03644   -0.01376
C71   1    0.641325    0.055705    0.426899    11.00000    0.08982    0.08895 =
         0.12846    0.02945    0.08880   -0.00684
C72   1    0.646702   -0.018858    0.427468    11.00000    0.26011    0.12529 =
         0.28290    0.11631    0.25552    0.13209
C73   1    0.594917   -0.097277    0.415350    11.00000    0.32809    0.28011 =
         0.04478    0.02374    0.07233    0.26439
C74   1    0.692698   -0.047861    0.480111    11.00000    0.04783    0.10008 =
         0.11578    0.00449    0.04636    0.02984
C75   1    0.665985   -0.120661    0.492681    11.00000    0.05011    0.09675 =
         0.12106   -0.00936    0.01977    0.05855
C76   1    0.653998   -0.135838    0.542807    11.00000    0.11090    0.11213 =
         0.13222    0.01684   -0.00313    0.05790
C77   1    0.669072   -0.085495    0.575383    11.00000    0.08780    0.11091 =
         0.11436    0.00609   -0.03577    0.04300
C78   1    0.696572   -0.019179    0.568770    11.00000    0.03223    0.10205 =
         0.09698    0.01470   -0.01470    0.00502
C79   1    0.600968   -0.088128    0.611676    11.00000    0.11068    0.10198 =
         0.07236    0.03158   -0.01355    0.01426
C80   1    0.585521   -0.024777    0.628053    11.00000    0.10696    0.10721 =
         0.05252    0.00550   -0.01591   -0.00975
C81   1    0.615484    0.044200    0.615054    11.00000    0.23696    0.34414 =
         0.04133    0.01927   -0.05836   -0.23700
C82   1    0.660819    0.061400    0.594609    11.00000    0.12823    0.13827 =
         0.13644    0.06182   -0.10503   -0.09233
C83   1    0.533774    0.106351    0.612176    11.00000    0.12436    0.10517 =
         0.06848   -0.03290    0.01616   -0.01844
C84   1    0.473829    0.057534    0.618566    11.00000    0.80083    0.17634 =
         0.12539   -0.08532    0.29755   -0.21877
C85   1    0.537114    0.164561    0.578017    11.00000    0.14200    0.11280 =
         0.12725   -0.04180    0.00749   -0.00107
C86   1    0.458740    0.188215    0.543267    11.00000    0.11392    0.08231 =
         0.11537   -0.02206    0.02436    0.01487
C87   1    0.395499    0.147511    0.550862    11.00000    0.11901    0.12305 =
         0.14054   -0.03529    0.05016    0.02675
C88   1    0.470694    0.203507    0.496696    11.00000    0.14452    0.11046 =
         0.15402   -0.00664    0.02324    0.01195
C89   1    0.553763    0.195334    0.488410    11.00000    0.28948    0.02297 =
         0.63098    0.00272    0.36676   -0.00179
C90   1    0.590047    0.173802    0.545932    11.00000    0.34983    0.06494 =
         0.09279    0.00040    0.00184   -0.13892
C91   1    0.661225    0.117470    0.558679    11.00000    0.08026    0.06018 =
         0.14198   -0.00518   -0.05832   -0.01992
C92   1    0.691780    0.082672    0.516703    11.00000    0.03219    0.13072 =
         0.13594    0.02396    0.00350   -0.03186
C93   1    0.711331    0.009576    0.521451    11.00000    0.00912    0.09308 =
         0.25646    0.01999    0.02292    0.01531
C94   1    0.653280    0.116056    0.466226    11.00000    0.09068    0.07687 =
         0.27001    0.05987    0.11293    0.00199
C95   1    0.597854    0.168554    0.467934    11.00000    0.12805    0.05716 =
         0.20654    0.01876    0.11160   -0.00242
C96   1    0.519796    0.141557    0.409427    11.00000    0.10781    0.10486 =
         0.10137    0.07283    0.05893    0.02651
C97   1    0.442300    0.148005    0.410175    11.00000    0.15237    0.12313 =
         0.12526    0.03662    0.01328    0.01430
C98   1    0.418787    0.181030    0.452436    11.00000    0.12113    0.08211 =
         0.10305    0.02633    0.02748    0.04161
C102  1    0.797339    0.375717    0.639160    11.00000    0.20087    0.16899 =
         0.04864    0.01619    0.00064    0.04658
AFIX  43
H10A  2    0.801878    0.392505    0.606408    11.00000   -1.20000
AFIX   0
C103  1    0.831912    0.420305    0.680624    11.00000    0.38039    0.46387 =
         0.12926    0.14454    0.14391    0.16518
AFIX  43
H10B  2    0.859940    0.467221    0.676586    11.00000   -1.20000
AFIX   0
C101  1    0.756235    0.306943    0.644929    11.00000    0.14616    0.06853 =
         0.23573    0.02572    0.03358   -0.00207
AFIX  43
H10C  2    0.732455    0.276109    0.616883    11.00000   -1.20000
AFIX   0
C105  1    0.768487    0.296531    0.789032    11.00000    0.57201    0.19301 =
         0.07165    0.01103   -0.09499    0.05629
AFIX  33
H10D  2    0.738946    0.247070    0.783997    11.00000   -1.50000
H10E  2    0.819905    0.288387    0.812086    11.00000   -1.50000
H10F  2    0.736530    0.335140    0.803360    11.00000   -1.50000
AFIX   0
C104  1    0.824364    0.394497    0.727774    11.00000    0.46623    0.18431 =
         0.35623   -0.09765   -0.00216   -0.20041
AFIX  43
H10G  2    0.848180    0.425329    0.755812    11.00000   -1.20000
AFIX   0
C100  1    0.751711    0.285495    0.694217    11.00000    0.21701    0.23418 =
         0.54295    0.33242    0.21398    0.13018
AFIX  43
H10H  2    0.723768    0.238642    0.698543    11.00000   -1.20000
AFIX   0
C99   1    0.784618    0.326936    0.737261    11.00000    0.31742    0.38724 =
         0.20423   -0.20271   -0.09040    0.09968
CL1   4    0.855423    0.497822    0.364674    11.00000    0.18329    0.17611 =
         0.12290   -0.05175    0.05133   -0.05272
CL2   4    1.013548    0.608316    0.392388    11.00000    0.24361    0.24083 =
         0.22721    0.11042   -0.05869   -0.11578
C107  1    0.979861    0.551623    0.430704    11.00000    0.07879    0.15647 =
         0.15152    0.04575    0.02640    0.05208
AFIX  23
H10I  2    1.024503    0.535536    0.457955    11.00000   -1.20000
H10J  2    0.939432    0.579687    0.446044    11.00000   -1.20000
AFIX   0
C106  1    0.943995    0.484369    0.404699    11.00000    0.14089    0.17568 =
         0.26210   -0.04075   -0.08550   -0.03267
AFIX  23
H10K  2    0.935622    0.445065    0.429989    11.00000   -1.20000
H10L  2    0.982805    0.461973    0.385472    11.00000   -1.20000

AFIX   0
HKLF 4


REM  P_a.res in Pc                          New:P2/c
REM wR2 = 0.484860, GooF = S = 1.05018, Restrained GooF = 1.06413 for all data
REM R1 = 0.180792 for 7215 Fo > 4sig(Fo) and 0.262036 for all 13958 data
REM 1000 parameters refined using 94 restraints

END

WGHT      0.2000      0.0000

REM Highest difference peak  0.929,  deepest hole -0.829,  1-sigma level  0.101
Q1    1   0.0275  0.3806  0.3112  11.00000  0.05    0.93
Q2    1   0.0833  0.1766  0.3194  11.00000  0.05    0.90
Q3    1   0.5631 -0.0014  0.3838  11.00000  0.05    0.76
Q4    1   0.6198 -0.1454  0.5786  11.00000  0.05    0.70
Q5    1   0.6058 -0.1771  0.4998  11.00000  0.05    0.67
Q6    1   0.5240  0.1970  0.5360  11.00000  0.05    0.64
Q7    1   0.8076  0.5610  0.3411  11.00000  0.05    0.64
Q8    1   0.8899  0.4921  0.6981  11.00000  0.05    0.58
Q9    1   0.4578 -0.0170  0.3713  11.00000  0.05    0.53
Q10   1   0.5306  0.1709  0.4472  11.00000  0.05    0.52
Q11   1   0.4831  0.1858  0.4484  11.00000  0.05    0.52
Q12   1   0.6601 -0.0064  0.5966  11.00000  0.05    0.51
Q13   1   0.5969  0.1530  0.5683  11.00000  0.05    0.50
Q14   1   0.6019  0.1321  0.4311  11.00000  0.05    0.49
Q15   1   0.7783  0.3535  0.2404  11.00000  0.05    0.47
Q16   1   0.7251  0.3884  0.2489  11.00000  0.05    0.45
Q17   1   0.6923  0.0264  0.4771  11.00000  0.05    0.44
Q18   1   0.1041  0.0896  0.0653  11.00000  0.05    0.43
Q19   1   0.5271 -0.0767  0.3698  11.00000  0.05    0.43
Q20   1   0.1363 -0.4353 -0.0260  11.00000  0.05    0.42
;
_shelx_res_checksum              65180

_shelx_hkl_file                  
;
   2   0   0  836.12   30.00
  -2   0   0  832.12   29.90
   3   0   0  579.24   22.30
  -3   0   0  562.54   20.00
  -3   0   0  592.84   22.40
  -4   0   0 1532.35   52.79
  -4   0   0 1525.05   55.49
   4   0   0 1600.24   56.09
  -4   0   0 1533.95   55.89
   4   0   0 1555.94   52.59
  -5   0   0   41.60    8.10
   5   0   0   50.29    8.00
  -5   0   0   29.90    3.00
  -5   0   0   33.60    7.20
  -6   0   0 1615.24   58.69
  -6   0   0 1619.24   58.09
  -6   0   0 1517.55   56.79
  -6   0   0 1555.54   53.79
  -7   0   0  327.07   11.70
  -7   0   0  355.96   17.60
  -7   0   0  286.47   16.50
  -7   0   0  328.07   15.60
  -8   0   0  384.56   18.50
  -8   0   0  405.76   20.70
  -8   0   0  402.06   20.20
  -9   0   0   30.70    8.10
  -9   0   0   21.40    6.80
  -9   0   0   35.00   10.00
 -10   0   0   45.10    9.60
 -10   0   0   32.30   10.80
 -10   0   0   21.70    7.80
 -11   0   0   15.30    8.80
 -11   0   0    9.40    9.00
 -11   0   0   26.00    8.30
 -12   0   0   14.70    9.40
 -12   0   0   14.40    9.00
 -12   0   0    5.90    7.80
 -13   0   0   15.40   10.70
 -13   0   0   12.70    9.80
 -13   0   0    7.60    8.50
 -14   0   0   15.60   10.50
 -14   0   0    2.30    8.80
 -14   0   0   -3.30    9.90
 -15   0   0   74.09   14.70
 -15   0   0   43.90   11.20
 -15   0   0   81.19   17.30
 -16   0   0    3.50    8.90
 -16   0   0    0.70    9.90
 -16   0   0   12.00   13.00
 -17   0   0   -2.00    9.60
 -17   0   0   14.40   10.90
 -17   0   0   37.80   15.40
 -18   0   0   -7.70    9.40
 -18   0   0    3.60    9.50
 -18   0   0   30.20   14.00
 -19   0   0   23.20   16.00
 -19   0   0  -10.90    9.90
 -20   0   0  -14.30    9.20
 -20   0   0   10.70   10.50
 -20   0   0   21.60   16.40
 -21   0   0   26.90   18.60
 -21   0   0    5.20   12.00
  -2  -1   0    9.50    1.80
   2  -1   0    8.50    2.60
   2  -1   0   10.60    4.00
  -2  -1   0    9.50    3.30
  -2  -1   0    9.80    2.60
  -2   1   0   19.30    4.20
   2   1   0   11.70    2.40
  -2   1   0    8.40    1.30
  -2   1   0   11.80    4.20
   2   1   0   11.90    3.20
   3  -1   0  853.01   31.30
  -3  -1   0  710.73   29.60
   3  -1   0  808.02   30.10
  -3  -1   0  817.92   29.50
  -3  -1   0  834.62   29.90
   3  -1   0  811.22   28.30
   3   1   0  814.92   29.80
  -3   1   0  848.02   31.20
   3   1   0  854.31   28.90
  -3   1   0  793.52   29.80
   3   1   0  845.42   29.60
   4  -1   0 2542.05   86.29
   4  -1   0 2661.13   88.79
  -4  -1   0 2486.85   86.29
  -4  -1   0 2508.35   88.19
  -4  -1   0 2501.45   88.09
  -4   1   0 2555.04   88.29
   4   1   0 2522.05   87.99
   4   1   0 2613.84   86.69
  -4   1   0 2497.85   89.79
  -4   1   0 2465.05   85.99
   4   1   0 2500.15   88.19
  -5  -1   0 1988.70   68.29
   5  -1   0 2049.09   68.29
  -5  -1   0 1989.80   70.99
  -5  -1   0 2004.90   70.79
   5   1   0 2017.00   71.09
  -5   1   0 2017.40   72.79
  -5   1   0 1933.71   70.79
  -5   1   0 1960.10   67.89
   6  -1   0  153.38    6.90
  -6  -1   0  157.58    9.80
  -6  -1   0  157.48    7.10
  -6  -1   0  152.18   10.10
  -6   1   0  151.48    6.20
  -6   1   0  131.89   10.30
  -6   1   0  152.98   11.30
  -7  -1   0  403.76   19.20
  -7  -1   0  417.96   18.70
  -7  -1   0  406.76   15.20
   7  -1   0  403.56   14.60
  -7   1   0  393.36   20.50
  -7   1   0  395.76   19.10
  -7   1   0  397.16   14.40
  -8  -1   0    5.10    6.10
  -8  -1   0    3.80    6.50
  -8  -1   0    3.60    2.60
  -8   1   0   -7.00    6.70
  -8   1   0    5.20    5.20
  -8   1   0    1.30    1.50
  -9  -1   0  104.49   12.70
  -9  -1   0  116.59   11.40
  -9  -1   0  126.59    6.00
  -9  -1   0  137.49   10.80
  -9   1   0  127.59   12.70
  -9   1   0  118.09   12.30
  -9   1   0  135.29    5.30
 -10  -1   0    4.40    7.60
 -10  -1   0    4.80    6.50
 -10  -1   0    3.80    7.10
 -10   1   0    6.60    9.30
 -10   1   0    4.50    6.80
 -10   1   0    5.90    6.30
 -11  -1   0    8.30    7.10
 -11  -1   0    9.80    8.50
 -11   1   0    2.60    8.80
 -11   1   0   12.70    7.40
 -11   1   0    3.60    7.00
 -12  -1   0    8.70    7.90
 -12  -1   0    2.70    7.90
 -12  -1   0    4.30    9.00
 -12   1   0    0.50    7.40
 -12   1   0    5.70    7.70
 -12   1   0  -11.00    8.60
 -13  -1   0    0.50    9.60
 -13  -1   0   15.30    8.70
 -13  -1   0   -3.00    8.30
 -13   1   0    2.60    8.00
 -13   1   0   -5.70    8.20
 -13   1   0   -4.10   10.10
 -14  -1   0    8.70    9.80
 -14  -1   0   -1.70    8.70
 -14  -1   0   -6.60   10.10
 -14   1   0   -3.60    8.20
 -14   1   0    3.60   11.50
 -14   1   0    8.30    9.70
 -15  -1   0   -3.20   10.10
 -15  -1   0    8.80    9.50
 -15  -1   0    7.40    8.90
 -15   1   0    7.70    9.60
 -15   1   0   -3.10    8.70
 -15   1   0   17.70   12.30
 -16  -1   0   -1.10   17.50
 -16  -1   0   12.50   10.60
 -16  -1   0   -4.20   11.30
 -16   1   0   -5.70    9.00
 -16   1   0    1.60    9.60
 -16   1   0   15.00   13.20
 -17  -1   0   -3.50    9.40
 -17  -1   0    5.80   11.40
 -17  -1   0   -2.60   11.60
 -17   1   0    5.40   10.60
 -17   1   0    1.70   13.00
 -17   1   0   21.00   14.10
 -18  -1   0   -6.70    9.40
 -18  -1   0    6.70   12.30
 -18  -1   0   14.30   11.00
 -18   1   0   -3.90    8.20
 -18   1   0   31.30   15.20
 -19  -1   0   -5.10   10.10
 -19  -1   0    0.90   11.50
 -19  -1   0    5.70   12.70
 -19   1   0    9.70   19.30
 -19   1   0   -5.30   12.50
 -21  -1   0  -13.10   10.30
 -21  -1   0   25.60   14.60
 -21  -1   0   -3.30   11.40
 -21   1   0   32.40   18.30
 -21   1   0   -5.30   10.00
   0  -2   0 4369.56  217.08
   0   2   0 4547.45  220.18
   1  -2   0  262.47   10.50
  -1  -2   0  263.97   10.00
  -1  -2   0  280.67   11.60
   1  -2   0  258.47   10.00
   1  -2   0  266.77   11.30
  -1  -2   0  269.67   10.80
  -1  -2   0  268.57   11.60
  -1   2   0  258.77   10.00
  -1   2   0  256.17   11.60
   1   2   0  271.97   12.00
   1   2   0  261.97   10.90
  -1   2   0  270.77   11.40
  -1   2   0  263.57   10.40
   2  -2   0  406.66   16.30
  -2  -2   0  396.86   16.10
  -2  -2   0  416.96   17.20
  -2  -2   0  423.26   16.30
   2  -2   0  429.56   15.70
   2   2   0  396.06   16.20
  -2   2   0  407.36   15.00
  -2   2   0  423.66   16.40
  -2   2   0  398.06   15.50
  -2   2   0  433.66   17.60
  -3  -2   0  277.37   11.30
  -3  -2   0  278.27   12.60
  -3  -2   0  289.17   11.90
   3  -2   0  299.47   13.00
   3   2   0  286.07   12.60
  -3   2   0  272.67   10.80
   3   2   0  288.27   11.00
  -3   2   0  290.97   12.70
  -3   2   0  275.87   14.00
  -4  -2   0  185.18    9.70
  -4  -2   0  170.28    9.10
   4  -2   0  207.58   11.50
  -4  -2   0  186.58   10.50
   4  -2   0  191.28    8.20
   4   2   0  193.68   10.40
  -4   2   0  207.28   11.10
  -4   2   0  198.88   11.90
   4   2   0  177.68    8.80
  -5  -2   0   34.20    6.20
   5  -2   0   36.10    7.50
  -5  -2   0   26.80    6.40
   5  -2   0   27.70    3.80
  -5  -2   0   22.40    4.00
   5   2   0   32.40    6.40
  -5   2   0   30.10    3.20
   5   2   0   33.40    5.70
  -5   2   0   35.10    7.00
  -5   2   0   44.50    9.20
  -6  -2   0  234.08   10.20
  -6  -2   0  248.28   13.10
   6  -2   0  223.68   13.60
   6  -2   0  246.98   10.20
  -6  -2   0  238.08   12.40
  -6   2   0  234.98   13.20
   6   2   0  256.47   12.80
  -6   2   0  234.98   14.80
  -6   2   0  232.68    9.40
  -7  -2   0    8.80    3.00
  -7  -2   0    5.00    5.70
  -7  -2   0    1.50    5.40
   7  -2   0    7.10    3.00
   7  -2   0    4.10    4.70
  -7   2   0    5.20    4.60
  -7   2   0    6.90    2.00
  -7   2   0    9.60    8.00
   8  -2   0   10.60    2.90
   8  -2   0    9.70    3.30
  -8  -2   0   12.30    3.70
  -8  -2   0   15.70    7.20
  -8  -2   0   10.00    6.70
  -8   2   0   12.50    2.40
  -8   2   0   18.20    5.90
  -8   2   0    6.10    8.20
  -9  -2   0    5.60    6.80
  -9  -2   0   12.70    3.80
   9  -2   0   10.00    3.20
  -9  -2   0    2.40    7.30
   9  -2   0    6.60    2.20
  -9   2   0   10.30    5.90
  -9   2   0    8.50    2.30
  -9   2   0   10.70    9.60
 -10  -2   0   82.09   12.70
 -10  -2   0   71.49    6.40
 -10  -2   0   56.39    4.10
 -10  -2   0   59.29    9.20
 -10   2   0   68.59   11.70
 -10   2   0   76.99   15.10
 -11  -2   0   15.40    8.80
 -11  -2   0    6.50    3.10
 -11  -2   0    8.20    2.10
 -11  -2   0   19.20    8.90
 -11   2   0    7.10    7.30
 -11   2   0   14.10   10.60
 -12  -2   0   -3.10    8.30
 -12  -2   0    2.50    8.30
 -12  -2   0    3.70    9.30
 -12   2   0    8.00    7.90
 -12   2   0    0.50   10.00
 -13  -2   0    7.80    9.40
 -13  -2   0   -3.90    8.90
 -13  -2   0    7.30   10.10
 -13   2   0    6.20    9.00
 -13   2   0    4.10   11.40
 -13   2   0   10.80    8.70
 -14  -2   0    5.30    9.00
 -14  -2   0   17.60   12.00
 -14  -2   0   10.80   10.80
 -14   2   0   27.80   14.70
 -14   2   0    7.40    9.20
 -14   2   0   12.20    9.10
 -15  -2   0   17.40   13.30
 -15  -2   0   28.40   10.90
 -15  -2   0    8.50   11.20
 -15   2   0   12.60    9.80
 -15   2   0   11.80    8.90
 -15   2   0   36.80   16.60
 -16  -2   0   10.90   10.50
 -16  -2   0    5.20   10.50
 -16  -2   0   19.70   13.20
 -16   2   0    2.80   12.20
 -16   2   0   -8.20    8.30
 -16   2   0   23.10   10.80
 -17  -2   0    0.40   10.00
 -17  -2   0   -1.00   10.50
 -17  -2   0    9.30   12.30
 -17   2   0   12.00   10.30
 -17   2   0   45.30   16.70
 -18  -2   0   24.70   14.70
 -18  -2   0    6.40   12.00
 -18  -2   0  -10.00    9.50
 -18   2   0    0.80   12.10
 -18   2   0   15.40   11.30
 -18   2   0   -6.80    8.70
 -19   2   0   21.40   18.70
 -19   2   0   21.80   16.40
 -21  -2   0  -10.70   11.10
 -21  -2   0   -0.50   11.00
 -21  -2   0   31.60   15.50
 -21   2   0    5.30   15.90
 -21   2   0   17.90   12.00
   0  -3   0 3255.27  110.49
   0  -3   0 3230.58  109.69
   0   3   0 3133.29  109.59
   0   3   0 3276.17  110.69
   0   3   0 3049.69  108.79
  -1  -3   0  308.07   12.90
  -1  -3   0  288.97   11.70
   1  -3   0  289.97   11.80
  -1  -3   0  310.37   14.00
   1  -3   0  306.87   12.50
   1  -3   0  295.27   13.50
  -1  -3   0  296.77   13.80
  -1   3   0  289.47   11.70
  -1   3   0  302.47   12.30
  -1   3   0  309.87   13.70
   1   3   0  308.87   12.90
   1   3   0  291.77   14.40
   2  -3   0 5531.45  184.78
  -2  -3   0 5264.57  183.98
  -2  -3   0 5542.45  186.08
   2  -3   0 5251.77  183.98
  -2  -3   0 5294.57  185.28
  -2  -3   0 5598.14  186.38
  -2   3   0 5488.05  186.98
   2   3   0 5546.04  186.78
   2   3   0 5292.77  185.28
  -2   3   0 5416.46  184.68
  -2   3   0 5386.66  183.98
  -3  -3   0  234.48   12.10
  -3  -3   0  239.58    9.80
  -3  -3   0  245.38   13.60
   3  -3   0  253.57   12.90
  -3  -3   0  236.98   11.80
  -3   3   0  232.98   10.00
  -3   3   0  250.67   10.90
   3   3   0  247.78   12.00
  -3   3   0  244.98   13.80
  -3   3   0  249.68   12.90
  -4  -3   0 1363.96   49.30
   4  -3   0 1337.27   49.40
  -4  -3   0 1365.96   48.60
  -4  -3   0 1365.66   47.50
  -4  -3   0 1324.57   50.39
  -4   3   0 1388.06   51.69
  -4   3   0 1325.47   46.90
  -4   3   0 1318.57   48.20
  -4   3   0 1365.06   49.10
   4   3   0 1332.77   46.80
   4   3   0 1343.77   49.30
   5  -3   0   21.00    3.70
  -5  -3   0   23.90    5.40
   5  -3   0   20.30    5.20
  -5  -3   0   16.80    4.40
  -5  -3   0   24.10    6.60
   5   3   0   15.60    6.00
   5   3   0   19.50    4.30
  -5   3   0   24.40    5.10
  -5   3   0   24.20    8.00
   6  -3   0   86.49    9.50
  -6  -3   0   74.89    6.10
  -6  -3   0   69.79    6.80
  -6  -3   0   74.79    8.10
   6  -3   0   77.79    5.40
  -6   3   0   78.39    4.80
  -6   3   0   86.79   10.00
  -6   3   0   90.49    8.90
   7  -3   0   37.30    5.00
  -7  -3   0   47.30    5.30
  -7  -3   0   48.50    7.80
   7  -3   0   38.00    7.30
  -7  -3   0   68.09    9.00
   7   3   0   52.39    7.10
  -7   3   0   44.50    8.30
  -7   3   0   57.19    9.60
  -7   3   0   39.20    4.00
   8  -3   0  215.78   11.40
   8  -3   0  222.38   10.60
  -8  -3   0  208.98   13.10
  -8  -3   0  218.78   14.00
   8  -3   0  258.67   16.00
  -8  -3   0  214.28   10.80
  -8  -3   0  222.08    9.60
  -8   3   0  208.78    9.60
  -8   3   0  252.77   14.70
   8   3   0  227.58   13.50
  -8   3   0  221.78   16.50
   9  -3   0   60.99   11.50
   9  -3   0   46.90    6.10
  -9  -3   0   52.69    6.20
  -9  -3   0   48.60    8.30
   9  -3   0   41.70    5.40
  -9  -3   0   51.59    4.50
  -9  -3   0   77.09   11.70
  -9   3   0   41.90    4.60
  -9   3   0   55.59   13.30
  -9   3   0   59.09   10.50
 -10  -3   0  124.89    9.30
  10  -3   0  138.89    7.60
 -10  -3   0  127.19   12.20
  10  -3   0  143.89    9.90
 -10  -3   0  123.29   11.40
 -10  -3   0  140.69    8.80
 -10   3   0  127.89   13.10
 -10   3   0  115.09   16.40
  11  -3   0    0.90    3.50
 -11  -3   0   13.50    4.80
  11  -3   0    5.00    2.70
 -11  -3   0    1.00    8.20
 -11  -3   0    3.20    7.90
 -11  -3   0    3.20    2.40
 -11   3   0    6.10   10.20
 -11   3   0    3.70    7.00
 -12  -3   0    6.70    2.50
 -12  -3   0   -7.50    8.40
 -12  -3   0   -7.40    7.90
 -12  -3   0    2.70    4.40
 -12   3   0    3.70    7.30
 -12   3   0    3.80   11.20
 -13  -3   0   11.80   10.50
 -13  -3   0    4.70   10.00
 -13   3   0    4.60    8.00
 -13   3   0   -4.00   12.40
 -14  -3   0   31.40   12.00
 -14  -3   0   40.00   12.70
 -14  -3   0   18.50   10.70
 -14   3   0   29.80    9.30
 -14   3   0   14.90   13.90
 -15  -3   0    7.60   11.50
 -15  -3   0    8.30    9.40
 -15  -3   0   -2.70    8.50
 -15   3   0   20.90   13.50
 -15   3   0    3.70    8.30
 -15   3   0   13.20    9.80
 -16  -3   0   -4.60    9.20
 -16  -3   0   -4.70    9.40
 -16  -3   0   -2.30    9.80
 -16   3   0   -4.50   11.80
 -16   3   0    6.00    9.20
 -16   3   0    0.70    8.80
 -17  -3   0   16.20   13.00
 -17  -3   0   10.50   10.60
 -17  -3   0   16.50   11.10
 -17   3   0    1.60   11.90
 -17   3   0   10.40   14.50
 -17   3   0   16.60   10.80
 -18  -3   0   23.10   15.50
 -18  -3   0   27.30   13.50
 -18  -3   0    5.20   10.90
 -18   3   0   17.90   14.20
 -18   3   0   20.10   12.40
 -18   3   0    6.90    9.70
 -19  -3   0    1.40   11.00
 -19  -3   0   20.70   14.20
 -19  -3   0    3.70   11.10
 -19   3   0   56.09   20.50
 -21  -3   0   21.00   13.20
 -21  -3   0   13.40   15.60
 -21   3   0   16.60   11.10
 -21   3   0   27.00   18.90
   0  -4   0 7228.18  248.58
   0  -4   0 7159.68  249.28
   0  -4   0 7326.07  247.48
   0   4   0 7290.87  247.48
   0   4   0 7288.97  248.78
  -1  -4   0 3910.11  137.29
  -1  -4   0 4039.40  140.09
   1  -4   0 4031.40  139.19
   1  -4   0 4068.89  138.19
  -1  -4   0 4163.18  139.79
  -1  -4   0 4056.29  138.59
   1  -4   0 3921.91  137.29
  -1   4   0 3905.31  138.09
  -1   4   0 4008.20  139.69
   1   4   0 4068.09  138.69
  -1   4   0 3831.82  137.19
   1   4   0 4161.58  140.29
  -1   4   0 4057.89  139.39
   2  -4   0 1676.93   60.49
  -2  -4   0 1712.03   60.19
  -2  -4   0 1652.63   58.49
   2  -4   0 1600.04   58.59
  -2  -4   0 1682.63   61.29
  -2  -4   0 1730.53   61.39
   2  -4   0 1644.34   59.29
  -2   4   0 1682.33   61.89
  -2   4   0 1672.63   59.39
  -2   4   0 1675.43   60.49
  -2   4   0 1608.34   58.49
   2   4   0 1776.62   62.49
   2   4   0 1714.73   60.29
  -3  -4   0  255.67   14.30
   3  -4   0  245.78   13.70
  -3  -4   0  244.68   10.90
  -3  -4   0  250.57   12.70
  -3  -4   0  252.07   13.10
   3  -4   0  261.37   11.90
   3  -4   0  246.28   10.90
  -3   4   0  246.88   14.40
  -3   4   0  255.87   11.70
  -3   4   0  255.27   13.80
   3   4   0  249.38   15.80
  -3   4   0  255.77   10.80
   3   4   0  234.88   12.80
   4  -4   0   29.40    5.50
  -4  -4   0   22.30    3.40
  -4  -4   0   21.60    5.60
  -4  -4   0   23.30    4.80
  -4  -4   0   29.30    6.70
  -4   4   0   31.50    5.40
  -4   4   0   24.90    3.90
  -4   4   0   43.40    9.80
   4   4   0   25.90    6.20
  -4   4   0   27.70    5.50
   5  -4   0  148.29   11.20
  -5  -4   0  140.29   11.90
  -5  -4   0  141.59    9.40
  -5  -4   0  163.48    7.90
  -5  -4   0  156.48    7.70
  -5  -4   0  150.08   10.30
  -5   4   0  159.48    8.90
  -5   4   0  158.78   11.00
  -5   4   0  145.59    7.60
  -5   4   0  145.49   12.10
   5   4   0  139.19    6.60
   5   4   0  145.19   11.30
  -6  -4   0  150.18   10.50
   6  -4   0  147.09   11.80
  -6  -4   0  137.79   12.30
  -6  -4   0  143.29    9.20
  -6  -4   0  136.39    8.50
  -6  -4   0  145.59    7.50
   6  -4   0  141.99    7.80
   6   4   0  145.79   10.50
  -6   4   0  138.49   10.40
  -6   4   0  136.49   12.20
  -6   4   0  138.39   11.00
  -6   4   0  144.39    9.00
  -7  -4   0   37.20    4.80
   7  -4   0   38.50    6.30
  -7  -4   0   62.59    8.30
   7  -4   0   45.00    5.20
   7  -4   0   46.10    8.00
  -7  -4   0   62.39    9.80
  -7  -4   0   41.00    6.20
  -7   4   0   41.90    4.70
  -7   4   0   45.00    9.40
  -7   4   0   53.39   12.00
   7   4   0   60.79    9.50
  -8  -4   0  162.58    9.60
  -8  -4   0  160.98    8.20
  -8  -4   0  146.69   14.10
   8  -4   0  160.88    9.00
   8  -4   0  156.98   14.10
   8  -4   0  160.98   10.50
  -8  -4   0  155.88   10.40
  -8  -4   0  142.99   12.20
  -8   4   0  173.08   13.20
  -8   4   0  153.28    8.10
   8   4   0  148.09   11.80
  -8   4   0  150.08   14.50
   9  -4   0   56.69    6.80
  -9  -4   0   62.19    7.00
  -9  -4   0   48.80    7.90
   9  -4   0   45.40   16.00
  -9  -4   0   74.19   10.10
  -9  -4   0   60.99    6.20
   9  -4   0   51.99    6.80
  -9   4   0   74.99   11.10
   9   4   0   75.79   11.40
  -9   4   0   56.99    5.50
 -10  -4   0   -2.00    2.80
 -10  -4   0    2.40    4.30
  10  -4   0    5.10    3.80
 -10  -4   0   11.00    8.40
 -10  -4   0   -0.10    6.70
  10  -4   0   -1.20    4.00
  10  -4   0    6.80    7.30
 -10   4   0    4.20    6.70
  10   4   0   -5.40    6.90
 -10   4   0   -5.40    9.10
  11  -4   0   13.00    4.10
 -11  -4   0   21.20    3.80
 -11  -4   0   28.00    5.60
 -11  -4   0   29.60   10.10
 -11  -4   0   25.40   10.40
  11  -4   0   33.20    7.00
  11  -4   0   24.00    9.30
 -11   4   0   33.80   13.80
 -11   4   0   19.30    8.20
  12  -4   0    9.10    4.70
 -12  -4   0    6.40    5.40
 -12  -4   0   -9.90    7.80
 -12  -4   0    2.80    9.00
 -12  -4   0    7.80    3.30
  12  -4   0    4.80    3.60
 -12   4   0   15.80    8.50
 -12   4   0   15.80   13.10
 -13  -4   0   41.30    6.70
 -13  -4   0   42.20   14.70
 -13  -4   0   47.90   13.00
 -13  -4   0   33.10    4.90
 -13  -4   0   46.60   13.10
 -13   4   0   46.20   10.30
 -13   4   0   37.40   16.20
 -14  -4   0   12.10    5.40
 -14  -4   0    7.00   12.80
 -14  -4   0   24.40   11.80
 -14  -4   0   12.30    3.10
 -14  -4   0    4.90   10.40
 -14   4   0   12.50    8.90
 -14   4   0    7.90   12.00
 -15  -4   0   -7.90    9.10
 -15  -4   0   31.10   15.20
 -15  -4   0    5.00   11.20
 -15   4   0    5.70   14.20
 -15   4   0    8.30    8.50
 -16  -4   0    1.00    9.40
 -16  -4   0   -0.80   10.10
 -16  -4   0   15.60   11.50
 -16   4   0    6.40   13.00
 -16   4   0   11.90   10.40
 -16   4   0   -0.70   14.50
 -17  -4   0    4.00   10.80
 -17  -4   0    4.00   15.00
 -17  -4   0    7.30   11.40
 -17   4   0   -2.40    9.00
 -17   4   0    6.10   15.50
 -17   4   0  -10.10    8.40
 -18  -4   0   16.10   23.70
 -18   4   0   11.70   16.60
 -21  -4   0    2.30   11.00
 -21  -4   0  -19.30   11.40
 -21  -4   0   12.60   14.60
 -21   4   0   10.30   18.20
 -21   4   0   27.60   12.40
 -21   4   0    1.80    9.00
   0  -5   0  575.14   23.00
   0  -5   0  563.64   21.80
   0  -5   0  576.14   25.20
   0  -5   0  548.45   25.10
   0   5   0  564.74   26.00
   0   5   0  565.94   23.10
  -1  -5   0 1811.12   66.09
  -1  -5   0 1713.73   63.09
   1  -5   0 1736.43   66.69
   1  -5   0 1786.32   63.19
   1  -5   0 1807.52   65.59
  -1  -5   0 1815.02   64.59
   1  -5   0 1792.72   64.19
  -1  -5   0 1800.52   66.69
   1   5   0 1825.12   64.79
  -1   5   0 1787.92   64.29
   1   5   0 1864.61   66.99
  -1   5   0 1880.71   66.29
  -1   5   0 1839.52   66.09
  -1   5   0 1745.23   62.99
  -2  -5   0 2470.85   85.19
  -2  -5   0 2415.86   86.49
  -2  -5   0 2387.56   83.29
   2  -5   0 2351.36   83.29
  -2  -5   0 2391.56   86.59
   2  -5   0 2396.96   85.59
   2  -5   0 2370.36   84.29
  -2   5   0 2407.96   86.99
  -2   5   0 2480.25   86.09
   2   5   0 2463.45   87.39
  -2   5   0 2345.17   84.29
  -2   5   0 2245.48   83.09
   2   5   0 2445.16   85.19
   3  -5   0   45.10    6.90
  -3  -5   0   54.19    8.10
  -3  -5   0   28.50    4.90
   3  -5   0   34.00    6.10
  -3  -5   0   39.20    6.30
   3  -5   0   29.80    4.70
  -3  -5   0   28.80    6.00
  -3   5   0   36.10    8.90
   3   5   0   45.20    7.40
   3   5   0   50.99    7.40
   3   5   0   48.00    9.20
  -3   5   0   42.40    6.70
  -3   5   0   28.70    4.50
  -3   5   0   37.30    6.20
  -4  -5   0  525.25   22.50
   4  -5   0  520.55   21.30
  -4  -5   0  492.05   22.50
   4  -5   0  507.35   22.80
   4  -5   0  485.15   20.10
  -4  -5   0  506.05   23.70
  -4  -5   0  521.95   20.10
  -4   5   0  533.35   25.00
  -4   5   0  504.95   20.00
  -4   5   0  525.05   23.00
  -4   5   0  510.75   21.10
   4   5   0  543.35   24.40
  -5  -5   0   43.00    8.20
   5  -5   0   27.60    6.20
  -5  -5   0   23.40    5.30
  -5  -5   0   23.90    3.80
  -5   5   0   28.60    6.20
  -5   5   0   24.90    9.30
  -5   5   0   29.20    4.50
  -5   5   0   41.10    8.00
   5   5   0   37.70    8.20
  -6  -5   0   29.70    4.90
  -6  -5   0   36.60    6.00
   6  -5   0   33.70    6.70
  -6  -5   0   26.70    6.90
   6  -5   0   31.80    6.90
  -6  -5   0   31.30    4.20
  -6  -5   0   43.80    8.90
  -6   5   0   28.10    6.20
  -6   5   0   36.40   10.30
  -6   5   0   29.30    4.70
  -6   5   0   44.10    7.40
   6   5   0   37.80    8.00
   7  -5   0   34.00    7.70
  -7  -5   0   29.50    8.00
   7  -5   0   32.50    5.10
  -7  -5   0   35.80    9.10
   7  -5   0   30.10    6.40
  -7  -5   0   42.00    5.70
  -7  -5   0   41.80    6.20
  -7  -5   0   38.60    5.30
  -7   5   0   47.00   11.80
  -7   5   0   51.29    8.10
  -7   5   0   36.80    7.40
  -7   5   0   36.60    5.60
   7   5   0   37.30    8.90
  -8  -5   0   15.30    4.80
  -8  -5   0   14.50    6.20
  -8  -5   0    7.50    4.00
   8  -5   0   13.50    5.20
   8  -5   0    8.70    6.70
  -8  -5   0   12.70    7.10
   8  -5   0   14.40    4.40
  -8  -5   0   22.00    8.50
  -8   5   0   12.30    5.70
  -8   5   0    9.30    6.30
  -8   5   0    8.40   12.50
   8   5   0   16.30    7.40
  -8   5   0   13.00    3.70
  -9  -5   0   22.70    5.40
   9  -5   0   16.30    5.30
  -9  -5   0   26.10    9.50
   9  -5   0   23.10    7.90
  -9  -5   0   37.40    8.60
   9  -5   0   30.80    5.30
  -9  -5   0   33.00    5.30
  -9  -5   0   34.80   16.80
  -9   5   0   18.80   11.30
  -9   5   0   29.50    7.80
  -9   5   0   27.20    7.40
   9   5   0   24.90    8.90
 -10  -5   0  244.68   13.90
  10  -5   0  297.27   20.80
 -10  -5   0  257.77   17.30
  10  -5   0  243.58   14.30
 -10  -5   0  275.57   12.30
 -10  -5   0  250.67   15.20
 -10  -5   0  275.37   20.50
  10  -5   0  277.07   13.70
 -10   5   0  254.97   15.00
 -10   5   0  267.57   18.10
 -10   5   0  260.77   20.90
  10   5   0  262.77   17.10
  11  -5   0  138.39   10.10
 -11  -5   0  146.99   14.40
 -11  -5   0  145.89   10.70
 -11  -5   0  118.99   11.90
  11  -5   0  153.88   10.60
 -11  -5   0  142.19   17.20
 -11  -5   0  143.89    8.60
  11  -5   0  116.29   17.30
 -11   5   0  161.28   15.90
 -11   5   0  127.09   16.50
  11   5   0  138.99   13.50
 -12  -5   0    2.20    5.40
  12  -5   0    1.70    5.50
  12  -5   0    6.30    9.30
 -12  -5   0   -6.00   10.80
 -12  -5   0    3.80    3.80
 -12  -5   0    9.50   10.00
  12  -5   0    3.40    4.00
 -12  -5   0   -7.20    8.10
 -12   5   0    1.50   11.60
 -13  -5   0    4.00    3.70
  13  -5   0    4.50    5.10
 -13  -5   0    0.00    5.80
 -13  -5   0   -7.10    8.50
 -13  -5   0   13.30   10.50
  13  -5   0    0.10    4.00
 -13  -5   0   25.60   13.80
 -13   5   0    9.10    8.40
 -13   5   0   -2.50   10.90
 -14  -5   0   10.50   10.40
  14  -5   0    0.20    3.30
 -14  -5   0   28.30   12.60
 -14  -5   0    4.70    3.50
 -14  -5   0   -5.50    8.50
  14  -5   0    1.20    4.30
 -14  -5   0    4.40    6.00
 -14   5   0   -2.50    8.00
 -14   5   0   11.10   13.20
 -15  -5   0   19.50    5.90
 -15  -5   0   34.90   12.60
 -15  -5   0   62.99   15.40
 -15  -5   0   29.00    4.20
 -15  -5   0   34.10   13.10
 -15   5   0   26.10   10.00
 -15   5   0   46.10   17.40
 -16  -5   0   49.10   15.20
 -16  -5   0   56.69   15.40
 -16   5   0   38.80   11.10
 -16   5   0   31.40   16.40
 -17  -5   0    2.90   10.50
 -17  -5   0   -1.40   10.20
 -17  -5   0   29.40   12.30
 -17   5   0    5.40    8.70
 -18  -5   0   20.10   13.40
 -18   5   0   24.60   18.50
 -20  -5   0   38.20   14.20
 -20  -5   0    0.80   12.30
 -20  -5   0   32.50   15.00
 -20   5   0   -2.60   14.90
 -20   5   0   13.80    9.20
 -20   5   0    1.30   10.50
 -21  -5   0   10.80   11.20
 -21  -5   0   21.80   16.70
 -21   5   0    1.30   11.00
 -21   5   0   14.70    8.70
 -21   5   0    3.00   16.80
   0  -6   0  450.55   19.10
   0  -6   0  419.66   20.70
   0  -6   0  398.76   21.10
   0  -6   0  407.56   17.30
   0   6   0  425.66   21.60
   0   6   0  402.56   19.40
   0   6   0  433.86   19.20
   1  -6   0   95.89    9.80
  -1  -6   0   89.59   10.10
   1  -6   0  103.89    8.00
  -1  -6   0   77.69   11.80
  -1  -6   0   89.29    8.00
   1  -6   0  102.39   10.30
   1  -6   0  108.29    7.20
  -1  -6   0  100.69    7.00
  -1   6   0   97.89    9.60
  -1   6   0   95.49    7.80
   1   6   0  103.69   11.80
  -1   6   0   87.79   11.50
   1   6   0   84.09    9.20
  -2  -6   0   31.00    5.40
  -2  -6   0   37.80    8.70
   2  -6   0   45.90    7.40
  -2  -6   0   43.20    7.80
   2  -6   0   37.50    6.30
   2  -6   0   50.89    9.20
  -2  -6   0   49.10    8.30
   2  -6   0   40.00    5.60
  -2   6   0   39.70    7.40
  -2   6   0   53.19   10.20
   2   6   0   50.69    8.60
  -2   6   0   47.40    5.50
   2   6   0   37.00    9.00
  -2   6   0   59.89    8.10
  -3  -6   0  180.68   13.60
  -3  -6   0  184.48   11.80
   3  -6   0  197.28   13.00
  -3  -6   0  199.18   13.00
   3  -6   0  194.08   10.20
   3  -6   0  195.58   11.00
   3  -6   0  195.18   13.50
  -3  -6   0  194.28   10.10
   3   6   0  204.38   16.60
   3   6   0  189.58   12.10
  -3   6   0  200.68   13.70
  -3   6   0  200.08   13.80
  -3   6   0  192.78    9.90
  -4  -6   0   13.40    6.00
  -4  -6   0    4.90    4.70
   4  -6   0    3.40    3.00
   4  -6   0    3.20    4.50
   4  -6   0    1.70    5.60
  -4  -6   0   -1.20    4.30
  -4  -6   0    6.40    3.40
   4  -6   0    1.60    4.90
   4   6   0   -0.20    7.50
   4   6   0   -1.30    4.80
  -4   6   0    0.10    4.60
  -4   6   0    5.10    7.20
  -4   6   0    7.50    4.70
  -4   6   0    4.10    3.00
   4   6   0    7.20    6.10
  -5  -6   0   11.70    5.00
  -5  -6   0   11.00    6.80
   5  -6   0   23.20    7.60
   5  -6   0    8.10    5.60
  -5  -6   0   12.90    3.80
   5  -6   0    5.80    3.60
  -5  -6   0   10.90    5.90
   5   6   0   21.60    7.60
  -5   6   0   16.10    8.60
  -5   6   0   16.80    5.90
  -5   6   0   12.70    3.60
  -5   6   0   19.60    5.60
  -6  -6   0  137.89   13.80
  -6  -6   0  144.89   11.50
   6  -6   0  134.19   11.90
  -6  -6   0  155.48   12.00
  -6  -6   0  155.68    9.00
   6  -6   0  138.79   13.60
  -6   6   0  137.49    9.60
   6   6   0  150.38   11.80
  -6   6   0  136.99   13.40
  -6   6   0  157.38   13.50
  -6   6   0  154.88    8.90
  -7  -6   0    4.70    5.90
   7  -6   0   10.00    6.00
   7  -6   0    7.80    6.60
  -7  -6   0    7.70    3.90
  -7  -6   0    8.60    5.20
  -7  -6   0   16.00    8.10
   7   6   0   10.60    8.00
  -7   6   0   12.80    6.50
  -7   6   0    9.30    3.70
  -7   6   0   13.40    6.00
  -7   6   0   -1.00    8.70
  -8  -6   0   37.70    4.70
   8  -6   0   41.50    9.00
  -8  -6   0   35.10    9.00
  -8  -6   0   49.00    8.40
   8  -6   0   27.20    7.00
  -8  -6   0   43.50    6.10
   8  -6   0   38.20    6.00
   8   6   0   56.19   11.00
  -8   6   0   30.80    8.10
  -8   6   0   53.59    8.60
  -8   6   0   38.90   12.60
  -9  -6   0   20.30    9.30
   9  -6   0   19.80    5.50
  -9  -6   0   23.10    4.60
   9  -6   0   19.40    6.30
  -9  -6   0   42.70   10.40
  -9  -6   0   25.30    6.00
   9  -6   0   19.70    8.50
  -9  -6   0   41.60    6.90
   9   6   0   40.60   10.50
  -9   6   0   29.00    8.50
  -9   6   0   33.70    7.90
  -9   6   0   17.30   11.10
  10  -6   0    3.50    8.40
 -10  -6   0    4.90    9.00
  10  -6   0    2.80    4.80
 -10  -6   0    3.50    8.80
 -10  -6   0   11.50    7.20
  10  -6   0   11.30    5.50
 -10  -6   0    8.50    4.20
 -10  -6   0    6.00    5.50
 -10   6   0    5.60   11.50
  10   6   0   21.60    9.30
 -10   6   0    6.00    6.10
 -10   6   0    5.70    7.60
 -11  -6   0   19.20   10.50
 -11  -6   0   26.90    6.80
 -11  -6   0   22.40    5.00
 -11  -6   0   21.60   11.30
  11  -6   0   28.70    6.80
  11  -6   0   22.80   10.40
  11  -6   0   35.00    7.20
 -11  -6   0   31.30    8.80
  11   6   0   39.10   11.50
 -11   6   0   17.20   12.90
 -11   6   0   24.70    7.90
 -11   6   0   30.00    9.30
  12  -6   0    4.90    7.10
 -12  -6   0   15.10   12.40
 -12  -6   0    8.20    6.20
 -12  -6   0   -1.80    3.90
 -12  -6   0    1.70   10.00
  12  -6   0   -1.30    9.00
 -12  -6   0    0.10    8.10
  12  -6   0    2.60    4.90
 -12   6   0   16.40   12.60
  12   6   0    5.80    9.60
 -12   6   0   -2.10    7.90
 -12   6   0   -3.20    6.80
  13  -6   0   25.90   11.60
  13  -6   0   42.80    7.80
 -13  -6   0   31.80   10.60
 -13  -6   0   41.60    7.80
 -13  -6   0   35.30   12.90
  13  -6   0   26.90    6.30
 -13  -6   0   54.49   15.70
 -13  -6   0   32.20    5.50
 -13   6   0   23.40    9.70
 -13   6   0   28.00   16.60
 -13   6   0   51.29   13.40
 -14  -6   0   17.10   10.90
 -14  -6   0    0.40    9.40
 -14  -6   0   35.40   14.10
 -14  -6   0    2.90    4.10
  14  -6   0    3.70    5.30
 -14  -6   0   -1.00    6.40
 -14   6   0    7.10   13.50
 -14   6   0   17.80    9.60
 -14   6   0    9.80   12.20
  15  -6   0    1.10    5.00
 -15  -6   0    7.30    9.20
 -15  -6   0   23.70   11.90
 -15  -6   0    7.20    4.10
 -15   6   0   -0.70    7.80
 -15   6   0    3.10    8.30
 -15   6   0   14.10   14.20
 -16  -6   0   31.40    6.70
 -16  -6   0   59.89   15.30
 -16  -6   0   59.89   14.10
 -16  -6   0   22.50    4.40
 -16   6   0   31.80   18.40
 -16   6   0   25.20   10.10
 -17   6   0   15.30   15.40
 -19  -6   0   38.30   12.60
 -19  -6   0    7.00   12.30
 -19  -6   0    8.70   11.20
 -19   6   0    0.90   10.00
 -19   6   0    9.20    9.40
 -19   6   0    9.10   16.00
 -20  -6   0   29.40   13.40
 -20  -6   0   22.80   13.80
 -20  -6   0   22.30   12.70
 -20   6   0   34.00   20.00
 -20   6   0   10.00   11.40
 -20   6   0   29.70    9.10
 -21  -6   0    0.50   13.20
 -21  -6   0   34.40   14.30
 -21   6   0    9.10   20.20
 -21   6   0   13.30   12.90
   0  -7   0  143.29   12.60
   0  -7   0  125.39   12.10
   0  -7   0  138.89    8.80
   0  -7   0  137.29   10.00
   0   7   0  136.19   10.30
   0   7   0  128.59   14.30
   0   7   0  142.19   10.00
   1  -7   0    6.10    4.80
   1  -7   0   11.80    4.20
  -1  -7   0    2.60    5.20
  -1  -7   0    8.30    5.50
   1  -7   0    2.10    5.90
  -1  -7   0    3.10    3.70
   1  -7   0    2.90    5.40
  -1  -7   0    5.80    5.80
  -1   7   0   -1.00    5.70
  -1   7   0    5.20    6.90
  -1   7   0    6.60    5.60
   1   7   0    4.90    5.70
   1   7   0    3.10    5.80
   1   7   0   12.90    6.30
  -2  -7   0   39.20    7.60
   2  -7   0   20.80    4.10
   2  -7   0   20.10    7.30
  -2  -7   0   19.60    6.70
   2  -7   0   20.20    6.00
  -2  -7   0   19.30    4.10
   2  -7   0   29.10    7.00
  -2  -7   0   21.80    6.60
   2   7   0   24.10    7.40
  -2   7   0   34.50    9.30
  -2   7   0   26.50    7.30
   2   7   0   29.50    9.50
  -2   7   0   27.50    6.90
   2   7   0   41.50    7.20
   3  -7   0   73.69    7.20
   3  -7   0   68.39    7.10
  -3  -7   0   79.59    8.90
  -3  -7   0   77.39    9.40
  -3  -7   0   68.59    6.80
   3  -7   0   84.09   10.30
  -3  -7   0   65.59   11.20
   3  -7   0   61.39   10.00
  -3   7   0   72.79    7.40
   3   7   0   68.39   14.70
  -3   7   0   79.69   10.20
   3   7   0   72.59    6.40
  -3   7   0   80.39   11.50
   3   7   0   68.29    8.20
   4  -7   0  100.59   11.20
  -4  -7   0   88.19   11.70
  -4  -7   0   72.89    9.60
  -4  -7   0   81.59    9.00
   4  -7   0   88.69    7.80
  -4  -7   0   94.49    7.60
   4  -7   0   89.19   11.60
   4  -7   0   91.39    8.30
  -4   7   0   95.29    8.40
  -4   7   0   61.49   10.80
   4   7   0   72.59    9.00
   4   7   0   69.69    8.20
  -4   7   0   88.29    7.30
   4   7   0   96.99   14.90
   4   7   0   73.29    5.80
  -4   7   0   96.29   12.20
   5  -7   0   20.20    5.00
   5  -7   0   26.60    7.40
  -5  -7   0   24.70    4.80
  -5  -7   0   16.70    5.80
  -5  -7   0   16.60    6.90
   5  -7   0   16.30    7.00
   5  -7   0   40.30    8.10
  -5  -7   0   28.20    8.00
  -5   7   0   22.80   10.20
  -5   7   0   42.00    7.60
  -5   7   0   27.60    4.90
   5   7   0   37.20    8.70
  -5   7   0   24.70    7.10
   5   7   0   19.40    2.90
   5   7   0   26.20    4.60
   6  -7   0  210.78   12.00
  -6  -7   0  199.18   13.90
  -6  -7   0  219.98   11.70
   6  -7   0  184.28   15.00
  -6  -7   0  214.58   14.40
   6  -7   0  219.08   16.40
  -6  -7   0  209.38   17.00
   6   7   0  199.08   14.30
  -6   7   0  208.08   12.50
  -6   7   0  204.08   11.20
  -6   7   0  214.58   16.00
  -6   7   0  209.58   16.90
  -7  -7   0  125.19   13.70
  -7  -7   0  113.69    8.40
   7  -7   0  125.29   14.30
  -7  -7   0  119.59   14.50
  -7  -7   0  114.39   11.40
   7  -7   0  112.49   12.10
  -7   7   0  108.79    9.30
  -7   7   0  121.89   13.80
   7   7   0  100.59   11.40
  -7   7   0  115.49   13.90
  -8  -7   0  113.19    8.40
  -8  -7   0  116.99   11.10
   8  -7   0  104.39   14.90
  -8  -7   0   94.89   11.30
   8  -7   0  114.69   11.90
   8  -7   0   86.29    8.00
  -8  -7   0  116.59   15.80
  -8   7   0  103.69   14.00
  -8   7   0  104.49    9.40
  -8   7   0  100.89   13.90
   8   7   0  119.19   12.40
  -9  -7   0   80.19   11.80
  -9  -7   0  101.99    8.60
  -9  -7   0   89.79   10.80
  -9  -7   0  100.99   15.80
   9  -7   0   89.19   10.70
   9  -7   0   94.19   15.70
   9  -7   0  104.49    9.30
  -9   7   0  102.99   18.60
  -9   7   0   86.89    9.40
   9   7   0  100.89   12.50
  -9   7   0   96.19   14.60
  10  -7   0   25.30    7.40
 -10  -7   0   38.50   11.80
 -10  -7   0   29.90    7.30
  10  -7   0   32.30   11.10
  10  -7   0   25.70    6.50
 -10  -7   0   35.30    6.00
 -10  -7   0   45.10   12.40
  10   7   0   32.20   10.40
 -10   7   0   38.80   14.20
 -10   7   0   35.90    9.90
 -10   7   0   32.80    9.10
  11  -7   0    7.20    5.80
  11  -7   0   10.90   10.20
 -11  -7   0    8.10   11.20
 -11  -7   0    3.50    4.40
  11  -7   0    8.60    6.30
 -11  -7   0    4.90   10.00
 -11  -7   0   12.00    6.50
 -11   7   0    5.00    8.70
 -11   7   0    7.50    7.80
 -11   7   0    6.50   12.70
  11   7   0   11.30   10.40
 -12  -7   0   12.70   10.20
 -12  -7   0   26.80   13.40
 -12  -7   0    4.40    4.80
 -12  -7   0   16.20    7.30
  12  -7   0   31.40    7.40
  12  -7   0   13.60    6.70
 -12  -7   0   31.20    7.40
  12  -7   0   15.50   11.30
 -12   7   0    9.70    9.00
  12   7   0   34.80   11.60
 -12   7   0    1.70    8.60
 -12   7   0   15.80   14.70
 -13  -7   0    8.90    4.80
  13  -7   0   15.70   10.90
 -13  -7   0    8.20    6.60
 -13  -7   0   46.80   13.60
 -13  -7   0   23.10   14.80
  13  -7   0   25.00    7.30
 -13  -7   0   31.00    8.40
 -13   7   0   22.60   11.80
 -13   7   0    6.20   14.20
 -13   7   0   22.30    9.40
 -14  -7   0    3.00    6.20
  14  -7   0    2.20    6.20
 -14  -7   0   11.60    7.30
 -14  -7   0  -11.30    9.00
  14  -7   0    7.70   10.70
 -14  -7   0   -0.90    4.00
 -14   7   0   -1.60   13.00
 -14   7   0   -1.80    8.40
 -14   7   0   -6.40    7.60
  15  -7   0   16.70    6.60
 -15  -7   0    9.00    7.20
 -15  -7   0    3.60    4.80
 -15  -7   0    4.70   10.80
 -15  -7   0   24.00    8.80
 -15   7   0   22.20   14.20
 -15   7   0   10.20    9.40
 -16  -7   0    5.50    8.70
 -16  -7   0  -10.00    6.40
 -16  -7   0   -3.50    9.10
  16  -7   0   -4.50    7.00
 -16  -7   0    0.50    4.20
 -16   7   0    3.50    8.80
 -16   7   0    3.90   14.90
 -17  -7   0   -1.50   11.50
 -17  -7   0   31.00   10.70
 -17   7   0   -4.50   13.10
 -18  -7   0   34.10   10.10
 -18  -7   0    0.10   12.30
 -18   7   0   24.80   17.60
 -18   7   0   10.50    9.10
 -19  -7   0    1.50   12.30
 -19  -7   0   22.20   11.00
 -19  -7   0   10.60   11.10
 -19   7   0   19.20   17.70
 -19   7   0   22.70    8.80
 -20  -7   0    1.90   11.60
 -20  -7   0    6.50   11.50
 -20   7   0   16.90   16.30
 -20   7   0    1.20   10.50
   0  -8   0   38.90    8.50
   0  -8   0   38.30    6.60
   0  -8   0   40.20    8.10
   0  -8   0   56.49    9.20
   0   8   0   41.60    8.50
   0   8   0   37.50    9.20
   0   8   0   47.80   10.10
  -1  -8   0   28.10    8.30
  -1  -8   0   42.50    8.50
  -1  -8   0   38.90    6.00
   1  -8   0   28.50    8.10
   1  -8   0   49.20    7.00
  -1  -8   0   27.90    7.80
   1  -8   0   39.90    8.60
   1  -8   0   39.10    8.70
   1   8   0   52.89    9.60
  -1   8   0   25.60    8.90
  -1   8   0   48.80    9.00
   1   8   0   27.10    9.30
  -1   8   0   48.70   10.60
   1   8   0   52.49    9.60
  -2  -8   0   13.40    7.20
  -2  -8   0   -6.00    5.30
   2  -8   0    6.80    6.50
   2  -8   0   13.20    4.70
   2  -8   0   -1.40    6.20
  -2  -8   0    2.10    3.90
  -2  -8   0    0.50    5.90
   2  -8   0    2.40    5.50
  -2   8   0    0.70    8.20
  -2   8   0    5.70    7.70
   2   8   0   -3.80    8.50
   2   8   0   12.40    6.90
   2   8   0    9.10    6.80
  -2   8   0   11.90    6.80
  -3  -8   0    4.90    6.70
  -3  -8   0    1.10    3.80
  -3  -8   0    2.60    4.60
  -3  -8   0    0.60    5.80
   3  -8   0    6.30    5.70
   3  -8   0   -1.80    5.00
   3  -8   0   -2.00    5.30
   3  -8   0    0.90    3.80
  -3   8   0   -0.30    7.70
   3   8   0    3.90    5.10
  -3   8   0    3.40    5.00
  -3   8   0   -1.70    6.00
   3   8   0    4.30    9.60
   3   8   0   -1.30    6.70
   4  -8   0   75.19   11.30
  -4  -8   0   68.09    9.60
  -4  -8   0   56.89   12.20
   4  -8   0   71.39    8.40
   4  -8   0   77.69    8.20
  -4  -8   0   78.59    7.80
  -4  -8   0   80.49   10.10
   4  -8   0   75.69   12.50
  -4   8   0   63.69   13.20
   4   8   0   78.79    9.40
  -4   8   0   62.99   10.10
   4   8   0   76.59    9.10
  -4   8   0   59.79    7.90
   4   8   0   96.49   16.40
   4   8   0   64.19    6.10
   5  -8   0  160.78   15.30
   5  -8   0  168.68   10.80
  -5  -8   0  170.88   15.00
   5  -8   0  166.68   11.90
   5  -8   0  175.18   14.90
  -5  -8   0  166.88   11.20
  -5  -8   0  156.98   15.20
  -5  -8   0  158.28   13.30
  -5   8   0  170.38   11.60
   5   8   0  152.68    7.90
  -5   8   0  177.88   16.00
   5   8   0  156.58   12.70
  -5   8   0  175.18   16.00
   5   8   0  149.69    9.50
  -6  -8   0   95.29   11.00
  -6  -8   0  121.69   14.50
   6  -8   0  109.99   10.00
  -6  -8   0  109.39    8.90
  -6  -8   0  110.39   11.60
   6  -8   0  104.79   14.20
   6  -8   0  108.99   12.80
  -6   8   0   99.59   13.60
  -6   8   0   98.59    9.30
  -6   8   0  110.39   13.10
   6   8   0  122.19   11.40
  -7  -8   0   -0.40    3.80
  -7  -8   0    2.70    7.60
   7  -8   0   -1.80    4.30
   7  -8   0   -0.60    7.00
  -7  -8   0    4.60    7.00
   7  -8   0   -1.70    5.50
  -7  -8   0   -3.20    5.90
   7   8   0    8.00    8.00
  -7   8   0   -4.30    5.50
  -7   8   0    5.30    8.90
  -7   8   0    1.50    6.70
  -8  -8   0   11.70    8.30
  -8  -8   0    3.30    6.50
   8  -8   0   12.80    6.70
  -8  -8   0   -0.60    4.10
   8  -8   0    1.30    7.90
  -8  -8   0    1.60    8.00
  -8   8   0    6.40    7.50
   8   8   0    0.30    8.00
  -8   8   0    6.00    6.60
  -8   8   0   -0.60    9.70
   9  -8   0   13.00    6.90
  -9  -8   0   19.50   10.40
  -9  -8   0   23.00    7.50
   9  -8   0   24.20    6.80
  -9  -8   0   20.60    5.30
   9  -8   0    9.60   10.00
  -9  -8   0    8.20    9.70
   9   8   0   20.60   10.50
  -9   8   0   13.00    8.60
  -9   8   0   22.50    7.80
  -9   8   0   20.70   12.80
 -10  -8   0  140.19   13.30
 -10  -8   0  160.98   11.00
  10  -8   0  135.59   20.20
  10  -8   0  154.08   12.00
 -10  -8   0  149.49   15.20
  10  -8   0  158.58   14.50
 -10  -8   0  170.78   19.00
 -10   8   0  114.39   16.70
 -10   8   0  135.69   12.10
 -10   8   0  151.98   17.90
  10   8   0  115.99   13.90
  11  -8   0    6.90    5.60
  11  -8   0    6.20    6.20
 -11  -8   0    4.50    6.20
 -11  -8   0   10.70   10.80
  11  -8   0   -2.10   10.40
 -11  -8   0   17.20   11.80
 -11  -8   0   10.00    5.10
  11   8   0   11.70   10.40
 -11   8   0    4.80    7.30
 -11   8   0    2.70   12.00
 -11   8   0   -2.60    9.20
  12  -8   0   -5.50   10.90
 -12  -8   0   -3.60    5.10
 -12  -8   0   17.60   14.00
 -12  -8   0   -8.10    6.20
 -12  -8   0    0.00    9.50
  12  -8   0    7.50    7.10
 -12   8   0   -7.80    8.40
  12   8   0   -4.60   10.00
 -12   8   0   17.90    9.20
 -12   8   0    4.00   13.10
 -13  -8   0    8.40    5.30
 -13  -8   0   11.90   11.20
  13  -8   0    2.50    6.40
 -13  -8   0   -4.10    6.80
  13  -8   0   13.50   11.20
 -13   8   0   13.20    9.10
 -13   8   0   12.90    9.50
 -13   8   0    4.40   14.70
  14  -8   0   21.60   12.50
 -14  -8   0   31.70    8.80
 -14  -8   0   27.10   12.60
 -14  -8   0   28.60    6.20
  14  -8   0   45.00    8.40
 -14   8   0   51.89   14.30
 -14   8   0   25.90   10.50
 -14   8   0   32.70   17.40
  15  -8   0    8.90   11.60
 -15  -8   0   10.30   11.20
 -15  -8   0   -4.40    7.10
 -15  -8   0    0.40    5.50
  15  -8   0    4.10    6.80
 -15   8   0    7.20   15.00
 -15   8   0    4.30    8.80
  16  -8   0   20.90    7.00
 -16  -8   0   16.40    5.60
 -16  -8   0   -9.10   10.00
 -16  -8   0    2.10   10.00
 -16   8   0   12.90    9.60
 -16   8   0   -7.60   15.10
 -17  -8   0    2.40    4.80
 -17  -8   0   -2.40   10.60
 -17  -8   0    5.70    7.90
 -17   8   0    1.80   15.00
 -17   8   0    3.90    8.50
 -18  -8   0    2.70    6.30
 -18  -8   0   11.00   11.60
 -18  -8   0    0.70    3.80
 -18   8   0   22.60    9.00
 -18   8   0   14.70   18.00
 -19  -8   0   12.50   12.20
 -19   8   0   -4.70   16.50
 -20  -8   0    6.80   11.30
 -20  -8   0   -3.80   11.30
 -20   8   0   16.00   18.30
 -20   8   0   -3.70   11.20
   0  -9   0  178.08   12.20
   0  -9   0  150.78   14.80
   0  -9   0  149.09   15.10
   0  -9   0  158.18   10.80
   0   9   0  151.48   12.10
   0   9   0  156.18   12.70
   0   9   0  143.19   17.90
   1  -9   0   31.60    9.30
  -1  -9   0   56.09   10.30
   1  -9   0   27.50    8.10
  -1  -9   0   31.60    5.80
  -1  -9   0   24.80    8.70
   1  -9   0   46.20    9.60
  -1  -9   0   34.60   10.20
   1  -9   0   56.79    8.00
  -1   9   0   29.70   11.40
   1   9   0   28.20    9.20
   1   9   0   67.09   10.80
   1   9   0   35.20   13.00
  -1   9   0   58.29   10.30
  -1   9   0   44.70   11.40
  -2  -9   0  269.07   19.00
   2  -9   0  229.88   19.30
   2  -9   0  280.47   16.00
  -2  -9   0  289.87   19.80
  -2  -9   0  268.67   14.70
   2  -9   0  283.47   14.70
  -2  -9   0  261.67   16.50
   2  -9   0  268.87   18.70
   2   9   0  248.58   15.10
   2   9   0  276.37   21.90
  -2   9   0  289.17   21.20
  -2   9   0  278.27   16.10
   2   9   0  251.47   16.40
  -2   9   0  228.58   17.40
  -3  -9   0   64.49   11.50
   3  -9   0   82.99   11.80
  -3  -9   0   75.29   21.80
   3  -9   0   81.39   13.40
   3  -9   0   70.69    8.70
  -3  -9   0   54.59    8.60
   3  -9   0   68.69   10.90
  -3  -9   0   64.19   10.90
   3   9   0   74.09   18.60
   3   9   0   60.49    7.50
   3   9   0   64.39    9.70
  -3   9   0   82.49   14.40
  -3   9   0   58.29    8.70
  -3   9   0   82.79   13.60
  -4  -9   0    5.30    7.10
   4  -9   0    1.80    4.30
   4  -9   0   -0.60    6.60
  -4  -9   0   13.00    6.60
  -4  -9   0   10.20    7.20
  -4  -9   0   -4.70    4.20
   4  -9   0    4.50    6.40
   4  -9   0    1.20    5.80
   4   9   0    0.70   11.30
   4   9   0    5.30    4.90
  -4   9   0    4.90    7.80
  -4   9   0    2.30    6.30
  -4   9   0    7.30    9.10
   4   9   0   14.10    8.00
   5  -9   0   31.80   10.20
  -5  -9   0   38.90   10.50
   5  -9   0   25.80    8.60
  -5  -9   0   25.40    5.80
  -5  -9   0   34.70    9.40
   5  -9   0   32.60    9.80
   5  -9   0   22.30    5.80
  -5  -9   0   30.70    8.50
  -5   9   0   46.10   13.10
   5   9   0   28.80    5.50
   5   9   0   28.70    8.20
  -5   9   0   36.30    8.40
  -5   9   0   29.80    9.60
   5   9   0   43.10   11.10
   6  -9   0   33.80    8.80
   6  -9   0   22.80    6.10
   6  -9   0    6.90    6.60
   6  -9   0   10.20    8.30
  -6  -9   0    4.10    5.90
  -6  -9   0   31.30    9.90
  -6  -9   0   13.50    7.40
  -6  -9   0   24.60    5.70
  -6   9   0   11.40   10.50
  -6   9   0   24.50    7.90
  -6   9   0   16.90    9.10
   6   9   0   22.60    9.50
  -7  -9   0    6.30    7.60
  -7  -9   0   -3.20    8.00
   7  -9   0    1.60    7.80
   7  -9   0    8.00    8.30
  -7  -9   0    1.20    6.50
   7  -9   0    1.80    6.10
  -7  -9   0    4.20    4.70
  -7   9   0   -6.20    9.00
  -7   9   0    0.20    6.10
  -7   9   0   -3.70    9.00
   7   9   0    8.00    9.20
  -8  -9   0   19.90    5.60
   8  -9   0   12.70    7.20
  -8  -9   0   15.50    9.90
  -8  -9   0   21.40    8.20
   8  -9   0    7.00    9.40
   8  -9   0    7.00    5.90
  -8  -9   0   24.10   10.10
  -8   9   0   14.40    9.40
  -8   9   0   15.60    7.60
  -8   9   0   15.10   12.30
   8   9   0   19.80   18.80
  -9  -9   0    8.20    7.60
  -9  -9   0    5.60   10.20
   9  -9   0    6.30    8.00
  -9  -9   0   15.30    5.40
  -9  -9   0    7.30    9.20
   9  -9   0   10.20   10.20
  -9   9   0   12.30    9.10
   9   9   0   24.20   11.40
  -9   9   0   16.20   12.80
  -9   9   0    6.30    7.70
  10  -9   0    5.40   10.50
 -10  -9   0   -1.80    9.00
 -10  -9   0   10.50   11.50
  10  -9   0    6.40    6.00
 -10  -9   0    2.10   11.00
  10  -9   0    9.10    7.40
 -10  -9   0    8.10    5.60
  10   9   0    5.70   10.10
 -10   9   0   14.30    8.40
 -10   9   0    2.60    8.70
 -10   9   0    6.40   12.90
 -11  -9   0   22.30    8.70
  11  -9   0   13.40   11.70
 -11  -9   0   14.50   12.80
  11  -9   0   10.80    6.80
 -11  -9   0   41.90   13.10
 -11  -9   0   12.40    6.00
 -11   9   0   18.80   15.30
 -11   9   0   31.70    9.80
 -11   9   0    8.70    9.60
  11   9   0   16.90   13.60
 -12  -9   0    5.10    7.40
  12  -9   0   15.10    6.80
  12  -9   0  -12.70   10.60
 -12  -9   0    6.60    5.50
 -12  -9   0    4.20   10.60
 -12   9   0    8.00    9.30
 -12   9   0   15.60    9.10
 -12   9   0   -5.10   12.70
  13  -9   0   -8.80   10.80
 -13  -9   0   -7.00    7.30
 -13  -9   0    3.40    5.40
 -13  -9   0   46.40   14.40
  13  -9   0    2.60    6.60
 -13  -9   0    3.00   10.90
 -13   9   0    5.60    9.10
 -13   9   0   -2.90    8.10
 -13   9   0   21.30   15.70
 -14  -9   0   12.30   12.50
 -14  -9   0   11.30    8.50
  14  -9   0   34.30    8.90
  14  -9   0   21.30   12.80
 -14  -9   0   18.60    8.60
 -14   9   0   25.20   17.90
 -14   9   0   27.00   10.80
  15  -9   0   17.70   21.00
 -15  -9   0    1.30    5.30
 -15  -9   0   14.40   21.70
  15  -9   0   14.00    7.60
 -15  -9   0   -0.30    8.00
 -15   9   0   25.20   15.80
 -15   9   0   13.80    9.70
  16  -9   0   13.60    7.60
  16  -9   0   25.90   13.30
 -16  -9   0    3.20    5.40
 -16  -9   0   -4.10    7.90
 -16  -9   0   15.30   12.50
 -16   9   0    3.80   12.70
 -16   9   0   14.00   10.10
 -17  -9   0    8.50    8.40
  17  -9   0   10.70    7.80
 -17  -9   0   10.40   12.70
 -17  -9   0   10.20    5.50
 -17   9   0   28.60    9.60
 -17   9   0    2.30   14.70
 -18  -9   0   -2.50   10.50
 -18  -9   0   -9.70    7.20
 -18  -9   0    4.60    5.00
 -18   9   0    5.60   13.00
 -19  -9   0   16.00    4.40
 -19  -9   0   23.10   13.90
 -19  -9   0   -1.20    6.00
 -19   9   0   -7.40   15.30
   0 -10   0  215.48   13.30
   0 -10   0  212.58   18.00
   0 -10   0  197.18   14.40
   0 -10   0  197.78   17.50
   0  10   0  196.58   14.90
   0  10   0  188.48   14.50
   0  10   0  211.08   20.50
   1 -10   0   36.30    9.00
   1 -10   0   18.40    7.80
  -1 -10   0   18.80    7.90
   1 -10   0   18.50    8.30
  -1 -10   0   13.70    7.60
  -1 -10   0   22.00    8.40
   1 -10   0   32.60    6.80
  -1 -10   0   16.60    5.50
   1  10   0    8.30   11.20
  -1  10   0   18.60   11.30
  -1  10   0   20.70    9.80
  -1  10   0   41.60   10.10
   1  10   0   16.90    8.60
   1  10   0   32.30    9.70
  -2 -10   0   81.99   12.90
  -2 -10   0   41.50   10.00
  -2 -10   0   51.19   11.00
   2 -10   0   83.69   12.50
   2 -10   0   61.49   12.40
   2 -10   0   47.80   10.40
  -2 -10   0   66.99    9.30
   2 -10   0   78.49    9.30
  -2  10   0   61.89   13.70
   2  10   0   58.49   15.30
   2  10   0   66.69   11.20
  -2  10   0   80.69   12.10
  -2  10   0   56.49   13.20
   2  10   0   64.59    9.70
   3 -10   0  161.58   16.20
   3 -10   0  183.58   11.90
  -3 -10   0  130.99   12.30
   3 -10   0  122.79   15.90
   3 -10   0  140.49   12.30
  -3 -10   0  102.49   14.80
  -3 -10   0  149.59   17.00
   3  10   0  160.48   19.70
   3  10   0  140.49   10.80
  -3  10   0  122.99   14.60
  -3  10   0  132.19   12.10
   3  10   0  142.29   13.70
  -3  10   0  148.39   17.30
   4 -10   0   97.59   10.00
  -4 -10   0   65.29   11.70
   4 -10   0   71.99   14.80
  -4 -10   0   90.39   11.30
  -4 -10   0   85.29   14.60
   4 -10   0   90.59   10.20
   4 -10   0   82.09   14.20
  -4 -10   0  103.49   10.00
  -4  10   0   75.49    9.80
   4  10   0  112.19   19.00
  -4  10   0   78.79   12.60
  -4  10   0  111.79   16.10
   4  10   0   75.59    7.80
   4  10   0   78.39   11.50
  -5 -10   0   69.79   10.60
   5 -10   0   68.39    9.50
   5 -10   0   58.49    9.40
  -5 -10   0   60.49   12.10
  -5 -10   0   47.80   10.20
   5 -10   0   57.69   11.10
  -5 -10   0   70.29    9.30
   5 -10   0   51.19   11.10
   5  10   0   91.19   19.00
  -5  10   0   85.89   15.00
   5  10   0   53.19    6.10
  -5  10   0   68.09    9.40
  -5  10   0   66.09   14.90
   5  10   0   55.99    9.10
   5  10   0   88.99   14.50
  -6 -10   0   14.80    9.60
  -6 -10   0   19.30    8.10
   6 -10   0   25.80    9.00
   6 -10   0   14.00    6.50
   6 -10   0    8.00    8.80
   6 -10   0   18.50    9.50
  -6 -10   0   18.20    9.40
  -6 -10   0   14.80    6.00
   6  10   0   21.40    9.80
   6  10   0   20.70    5.80
  -6  10   0   20.40    8.80
  -6  10   0   18.70   10.20
   6  10   0   15.60    5.20
  -6  10   0   20.60   11.20
   7 -10   0    5.20    6.00
   7 -10   0   10.10    7.10
   7 -10   0    6.50    9.20
  -7 -10   0   -2.80    8.60
  -7 -10   0   10.20    9.70
  -7 -10   0    4.10    7.90
  -7 -10   0    6.40    5.50
   7  10   0    4.10    9.20
  -7  10   0   -6.30    9.60
  -7  10   0    8.30   10.30
  -7  10   0    1.70    7.20
  -8 -10   0    8.30   15.80
   8 -10   0    0.50    7.10
  -8 -10   0    3.00    5.10
  -8 -10   0    8.50   10.00
   8 -10   0    8.80    9.90
  -8 -10   0   -4.90    6.60
   8 -10   0    5.10   10.40
  -8  10   0   -9.70    9.70
  -8  10   0    4.40   11.40
   8  10   0   -1.20    9.30
  -8  10   0   11.40    7.60
   9 -10   0   28.80   11.30
  -9 -10   0   44.30   10.60
   9 -10   0   29.80   12.20
  -9 -10   0   36.70   13.00
  -9 -10   0   33.80    7.40
  -9 -10   0   43.50   12.80
   9  10   0   26.00   11.90
  -9  10   0   48.80   15.90
  -9  10   0   30.10   12.30
 -10 -10   0   25.30    9.80
  10 -10   0   36.50   13.20
 -10 -10   0   37.40    7.70
 -10 -10   0   37.10   12.40
 -10 -10   0   69.29   15.70
 -10  10   0   42.50   12.10
 -10  10   0   31.10   10.60
 -10  10   0   32.60   15.30
  11 -10   0   19.70    7.20
 -11 -10   0   48.20   14.20
 -11 -10   0    6.80    8.40
 -11 -10   0   16.50   11.00
  11 -10   0    8.40   11.90
 -11 -10   0    8.10    5.90
 -11  10   0   23.30    9.80
 -11  10   0   15.20   10.60
 -11  10   0    9.90   13.20
  12 -10   0    9.10   11.70
  12 -10   0    9.20    6.70
 -12 -10   0    5.00    5.90
 -12 -10   0   -2.20    8.40
 -12 -10   0   21.10   11.60
 -12  10   0   18.10   14.80
 -12  10   0   10.50   10.50
 -12  10   0    9.30    8.90
  13 -10   0  -13.90   14.50
 -13 -10   0   -4.20    9.80
 -13 -10   0   -0.30    8.80
  13 -10   0   16.20    7.10
 -13 -10   0   -3.00    8.00
 -13  10   0   28.40   27.80
 -13  10   0   -3.60    9.30
 -14 -10   0    3.40    5.60
 -14 -10   0  -12.60    8.00
  14 -10   0   11.10    8.30
  14 -10   0  -10.20   12.30
 -14  10   0   11.20   13.30
 -14  10   0   -7.90    8.90
  15 -10   0  -10.30   11.90
  15 -10   0   17.50    8.30
 -15 -10   0   -2.00    8.60
 -15 -10   0    8.90   11.10
 -15 -10   0    3.70    5.80
 -15  10   0   12.30   10.40
 -15  10   0   19.10   15.20
 -16 -10   0  -15.90    7.90
 -16 -10   0   -1.90    9.50
  16 -10   0   19.50    8.60
 -16 -10   0    0.90    5.80
  16 -10   0    6.50   13.40
 -16  10   0   26.20   10.80
 -16  10   0  -10.00   13.90
 -17 -10   0   24.20   13.80
 -17 -10   0   19.60    6.80
  17 -10   0   25.10   14.10
 -17  10   0   14.30   17.40
 -17  10   0   47.70   13.00
 -18 -10   0    7.60    5.70
 -18 -10   0    6.20    8.90
 -18 -10   0   20.20   12.30
 -18  10   0    4.30   15.30
 -19 -10   0   29.50   13.00
 -19 -10   0    3.20    8.00
 -19  10   0   11.70   17.30
   0 -11   0   24.10    9.00
   0 -11   0   55.69    9.50
   0 -11   0   38.40    9.60
   0 -11   0   61.99   11.70
   0  11   0   68.09   12.40
   0  11   0   44.50   14.40
   0  11   0   33.50   11.20
   1 -11   0    4.80    7.60
   1 -11   0    1.20    5.00
  -1 -11   0    4.40    7.30
  -1 -11   0    2.80    5.10
  -1 -11   0    4.10    6.90
   1 -11   0    3.10    7.00
   1 -11   0   -5.30    7.00
  -1 -11   0    0.60    7.20
  -1  11   0    4.80    8.80
   1  11   0    8.30    7.70
   1  11   0   -3.30   11.10
  -1  11   0    4.90    7.80
   1  11   0   14.20    8.30
  -1  11   0   -0.70   11.40
   2 -11   0    9.80    7.90
   2 -11   0   28.80    9.10
  -2 -11   0   22.40    8.80
  -2 -11   0   20.40    9.40
   2 -11   0   22.10    9.60
  -2 -11   0   17.10    9.10
  -2 -11   0   21.50    7.70
   2 -11   0   27.40    7.00
   2  11   0   20.10    8.40
  -2  11   0   20.30    8.70
   2  11   0   24.00    9.40
  -2  11   0    5.50   11.90
  -2  11   0   10.20   12.40
   2  11   0   10.20   13.90
  -3 -11   0   39.50   10.60
  -3 -11   0   25.40    6.80
  -3 -11   0   23.20   11.70
   3 -11   0   46.50    7.90
   3 -11   0   45.60   11.50
   3 -11   0   30.30   10.20
   3 -11   0   49.40   10.60
  -3 -11   0   29.00    9.90
  -3  11   0   34.10   10.00
   3  11   0   50.89   16.80
   3  11   0   60.29   12.20
   3  11   0   42.70    9.40
  -3  11   0   41.90   14.10
  -3  11   0   42.20   12.70
   4 -11   0   -2.70    7.10
  -4 -11   0    4.90    8.00
   4 -11   0   -0.90    8.20
  -4 -11   0    2.40    6.80
   4 -11   0    6.20    5.60
  -4 -11   0    0.40    4.90
  -4 -11   0    7.40    8.50
   4 -11   0    5.00    7.80
   4  11   0    6.50    5.90
   4  11   0   -2.80   13.90
  -4  11   0   -6.30    8.90
  -4  11   0   -6.80   10.50
  -4  11   0    1.20    8.00
   4  11   0    5.70    9.50
  -5 -11   0    5.60    7.40
  -5 -11   0    9.20    5.60
   5 -11   0    5.20    5.50
   5 -11   0    5.60    8.10
   5 -11   0   -1.50    7.50
  -5 -11   0  -10.20    7.40
   5 -11   0    4.50    9.00
  -5  11   0   -7.70   10.40
  -5  11   0   12.00    8.40
   5  11   0    0.50   15.60
   5  11   0   -0.70    9.40
  -5  11   0    9.70   10.70
   5  11   0    8.10    5.50
   5  11   0   11.80    9.40
  -6 -11   0   89.09   12.60
   6 -11   0  101.09   11.60
  -6 -11   0   98.19   16.90
  -6 -11   0  111.19   11.40
  -6 -11   0  100.29   13.90
   6 -11   0   88.89   18.20
   6 -11   0  115.79   12.00
   6 -11   0  109.69   15.10
  -6  11   0   89.99   19.50
   6  11   0  110.79   13.20
   6  11   0   87.49    8.80
   6  11   0   88.49    6.70
  -6  11   0   91.69   15.40
  -6  11   0   99.49   11.50
  -7 -11   0   15.40    8.80
   7 -11   0   30.10   10.50
   7 -11   0   21.80   10.90
   7 -11   0   30.90   11.00
  -7 -11   0   33.80   12.80
   7 -11   0   18.00    7.00
  -7 -11   0   35.20    7.70
  -7 -11   0   30.10   11.20
  -7  11   0   23.80   12.70
   7  11   0   42.80   13.30
  -7  11   0   37.60   14.50
   8 -11   0   20.70    7.40
   8 -11   0    6.80    9.70
  -8 -11   0   27.00   10.10
  -8 -11   0   22.40   12.80
  -8 -11   0   14.60   10.40
  -8 -11   0   26.50    7.60
  -8  11   0   22.70   13.40
  -8  11   0   14.00   13.10
  -8  11   0   27.30    9.30
   8  11   0   15.80   11.50
   9 -11   0   -4.40   12.30
   9 -11   0   -1.80    6.00
  -9 -11   0    8.30    6.40
  -9 -11   0    9.20    9.70
  -9 -11   0   16.30   12.80
  -9 -11   0   10.60   10.80
  -9  11   0    6.50   13.00
  -9  11   0   14.40   12.90
  -9  11   0    0.30    8.30
 -10 -11   0   -4.50    9.10
 -10 -11   0    5.70    6.00
 -10 -11   0   -3.20   10.00
 -10 -11   0   39.90   13.40
  10 -11   0   -3.30   14.30
 -10  11   0   10.30    9.20
 -10  11   0    6.80   13.40
 -10  11   0   -3.50   12.20
  11 -11   0   12.60   12.80
 -11 -11   0   45.40   13.90
 -11 -11   0   13.10   10.00
  11 -11   0   25.50    7.40
 -11 -11   0   37.40    7.80
 -11  11   0   47.60   13.40
 -11  11   0   51.59   15.10
 -11  11   0   14.00   14.30
 -12 -11   0    1.40    9.10
  12 -11   0  -12.40   11.80
 -12 -11   0    0.00    9.60
 -12 -11   0    1.90    9.00
  12 -11   0   12.10    7.50
 -12  11   0   25.70   13.10
  13 -11   0   15.50    7.90
 -13 -11   0   -3.60    6.10
 -13 -11   0    1.00    9.40
  13 -11   0   10.50   13.90
 -13  11   0   27.50   13.30
 -13  11   0   -1.50   13.30
 -14 -11   0   -8.60    9.60
  14 -11   0  -11.90   12.90
 -14 -11   0  -15.70    8.90
 -14 -11   0   -4.60    5.70
  14 -11   0    6.80    7.70
 -14  11   0   31.50   13.50
 -14  11   0    1.30   14.40
 -15 -11   0   -3.40   10.40
  15 -11   0   -8.60   13.90
 -15 -11   0   -3.00    6.10
  15 -11   0   24.20    8.90
 -15 -11   0  -18.90    8.10
 -15  11   0   25.40   14.00
 -15  11   0   -7.20   13.40
 -16 -11   0   -3.50   10.30
 -16 -11   0  -16.30    9.00
  16 -11   0   51.69   10.40
 -16  11   0   -4.60   13.80
 -17 -11   0   -0.40    6.80
  17 -11   0   14.90    9.70
 -17 -11   0    5.40   12.90
 -17  11   0    4.50   17.50
 -18  11   0   41.60   20.60
 -19 -11   0   14.60   14.00
 -19  11   0   45.10   21.30
   0 -12   0   57.19   12.20
   0 -12   0   61.19   10.30
   0 -12   0   51.29   12.30
   0 -12   0   43.90   12.30
   0  12   0   55.09   17.80
   0  12   0   42.70   11.60
   1 -12   0   24.60    9.90
   1 -12   0    0.30    9.80
   1 -12   0   -2.30    7.70
  -1 -12   0    2.70    8.40
  -1 -12   0   11.10    8.00
  -1 -12   0    4.00    7.60
  -1 -12   0    8.60    6.20
   1 -12   0   11.60    6.40
   1  12   0   11.50   10.70
  -1  12   0  -24.20   12.00
   1  12   0   -4.20    7.90
   1  12   0    0.70   12.30
  -1  12   0   17.80   11.30
  -1  12   0   -5.30   15.40
   2 -12   0    0.10   14.00
  -2 -12   0    0.20    7.40
   2 -12   0   16.10    9.10
   2 -12   0    1.50    7.80
  -2 -12   0   -1.20    8.10
  -2 -12   0    2.80    5.90
   2 -12   0    6.70    6.30
  -2 -12   0   -2.00    7.80
  -2  12   0  -15.50   11.60
   2  12   0    9.00    8.70
   2  12   0   -0.20    7.30
  -2  12   0   -0.50    8.60
   2  12   0  -12.60   13.20
  -3 -12   0   14.60    9.60
   3 -12   0    9.30   15.90
   3 -12   0   12.90    8.80
   3 -12   0   11.60    8.40
  -3 -12   0   12.20    9.90
   3 -12   0    9.50    6.70
  -3 -12   0   20.30    9.50
  -3 -12   0   11.20    6.90
   3  12   0   14.70   10.40
  -3  12   0   25.10   12.90
  -3  12   0   12.70   14.10
   3  12   0    4.60   16.40
   3  12   0   11.80    8.00
   4 -12   0   42.20   11.40
  -4 -12   0   30.00    7.60
   4 -12   0   41.40    9.00
  -4 -12   0   49.00   13.10
   4 -12   0   31.80   19.20
   4 -12   0   32.60   13.80
  -4 -12   0   37.30   11.40
  -4 -12   0   19.70   19.50
  -4  12   0   53.59   15.30
  -4  12   0   48.00   13.30
  -4  12   0   18.50   14.20
   4  12   0   39.30   11.90
   4  12   0   29.10    8.50
   4  12   0   40.80   18.30
  -5 -12   0    3.90    9.30
   5 -12   0   18.70    9.60
   5 -12   0    4.90    9.40
  -5 -12   0   14.40    6.90
  -5 -12   0    4.00    9.30
  -5 -12   0    4.70    7.70
   5 -12   0    6.00   10.20
   5 -12   0    7.50    6.80
   5  12   0    7.00    6.50
   5  12   0   -0.70    8.90
  -5  12   0    4.30   13.20
   5  12   0   -5.00   16.80
  -5  12   0    8.80    8.80
   5  12   0   26.50   11.70
  -5  12   0    6.00   11.50
  -6 -12   0   23.80   11.10
   6 -12   0   18.70   10.40
   6 -12   0   15.50    8.00
  -6 -12   0    4.90   11.10
   6 -12   0   24.30   11.70
   6 -12   0    6.00   11.30
  -6 -12   0   10.80    6.90
  -6 -12   0   30.60   12.30
   6  12   0   13.20    5.50
  -6  12   0    9.50   13.70
  -6  12   0   30.60   11.20
   6  12   0   20.50    9.00
   6  12   0   15.50    9.90
  -6  12   0   -0.90   11.30
  -7 -12   0    5.50    6.20
  -7 -12   0   10.10   10.40
  -7 -12   0   22.90   12.00
   7 -12   0   12.60    7.70
  -7 -12   0    6.10   10.20
   7 -12   0   11.10    9.50
   7 -12   0    2.80   10.50
  -7  12   0   11.40   12.60
  -7  12   0   15.00    9.70
  -7  12   0   12.70   13.50
   8 -12   0   -2.40   10.50
  -8 -12   0   -3.40    9.50
  -8 -12   0   18.40   13.80
  -8 -12   0  -14.90    8.80
  -8 -12   0    0.90    6.40
   8 -12   0    2.50    7.40
  -8  12   0  -11.00   10.70
  -8  12   0    7.20    8.80
  -8  12   0   -1.30   13.40
  -9 -12   0   27.00   11.70
   9 -12   0   28.90    8.80
  -9 -12   0    5.00   10.60
   9 -12   0   15.60   12.10
  -9 -12   0    9.60    7.10
  -9  12   0   36.50   15.90
  -9  12   0   30.60   10.70
  -9  12   0   24.90   14.40
 -10 -12   0   43.00   14.30
  10 -12   0   37.50    9.80
  10 -12   0   16.30   12.80
 -10 -12   0   23.80   11.60
 -10 -12   0   30.30    8.10
 -10  12   0   62.09   16.90
 -10  12   0   43.40   17.50
 -11 -12   0   11.00   11.30
  11 -12   0   -4.30   12.00
 -11 -12   0   25.10   12.80
 -11  12   0   16.00   14.70
 -11  12   0   22.80   23.50
 -12 -12   0   -4.80   10.00
  12 -12   0  -14.60   12.30
 -12 -12   0   20.40   21.10
 -12 -12   0   -2.40    6.20
  12 -12   0   20.00    8.20
 -12  12   0   11.50   13.80
 -12  12   0    6.10   14.50
 -13 -12   0   -1.70    6.50
  13 -12   0    9.70    7.60
  13 -12   0  -11.30   14.80
 -13 -12   0  -10.90    9.80
 -13 -12   0  -11.90    9.50
 -13  12   0   23.70   15.60
 -13  12   0    8.10   14.80
 -14 -12   0    8.50    7.30
 -14 -12   0  -15.30    9.30
 -14 -12   0    6.50   11.50
  14 -12   0   23.00    9.00
 -14  12   0   12.60   14.90
 -14  12   0   20.40   16.00
  15 -12   0    0.60   12.00
 -15 -12   0  -17.80    9.60
 -15 -12   0   11.90   11.40
 -15 -12   0   -2.80    6.30
 -15  12   0   40.90   16.30
 -15  12   0   27.20   19.20
  16 -12   0   23.70    9.80
 -16 -12   0    8.60   12.60
 -16 -12   0  -21.80    9.50
 -16 -12   0  -11.60    5.60
 -16  12   0   -2.70   14.00
  17 -12   0   29.50   11.30
 -17 -12   0    2.90    6.90
 -17 -12   0   23.20   13.10
 -17  12   0    6.70   16.90
 -18 -12   0   20.70   13.90
 -18  12   0   12.40   19.00
   0 -13   0   26.60    8.30
   0 -13   0   10.90   10.00
   0 -13   0   28.10   10.70
   0 -13   0   17.30   10.90
   0  13   0   50.79   12.90
   0  13   0   19.40   15.70
   0  13   0   12.40   12.20
  -1 -13   0   12.10    9.70
  -1 -13   0    3.60    9.30
  -1 -13   0    9.20    7.60
   1 -13   0   13.70    7.30
   1 -13   0    6.10    9.70
   1 -13   0   12.10    9.50
   1 -13   0   -0.50    9.20
  -1 -13   0   19.00   11.30
   1  13   0   26.40   11.20
  -1  13   0   -6.90   15.00
   1  13   0   -7.40   15.70
  -1  13   0   -1.00    9.80
  -1  13   0    3.10    8.80
   1  13   0    5.40    9.40
  -2 -13   0   -1.60    8.90
  -2 -13   0  -10.00    8.20
  -2 -13   0    1.00   10.40
   2 -13   0    7.20    6.70
   2 -13   0   11.40    9.60
   2 -13   0   -0.90    8.20
  -2 -13   0    1.50    6.80
   2 -13   0   -0.90   10.00
   2  13   0   -4.90    9.40
  -2  13   0   -2.20   10.00
   2  13   0    8.40    8.90
  -2  13   0  -12.20   12.70
   2  13   0   -8.50   17.80
  -2  13   0   -3.30    8.50
  -3 -13   0    7.20   10.30
   3 -13   0    6.00   11.70
  -3 -13   0    8.30    9.60
   3 -13   0   11.60    7.40
   3 -13   0    5.00   10.10
   3 -13   0   22.40   10.80
  -3 -13   0    7.60    9.80
  -3 -13   0    3.70    7.00
   3  13   0   -9.20   16.00
   3  13   0   30.70   12.40
  -3  13   0  -11.00   10.10
  -3  13   0  -14.00   13.40
  -3  13   0   14.50    9.70
   3  13   0   14.60    8.50
   4 -13   0   35.40    9.20
  -4 -13   0   42.20   12.70
   4 -13   0   32.70   13.60
   4 -13   0   36.10   12.10
  -4 -13   0   45.20   12.90
  -4 -13   0   28.00    8.40
  -4 -13   0   26.30   11.70
   4 -13   0   60.29   13.20
  -4  13   0   50.09   12.60
   4  13   0   28.40   19.80
   4  13   0   29.30    9.20
  -4  13   0   45.40   16.20
  -4  13   0   43.30   17.10
   4  13   0   31.20   13.50
  -5 -13   0    5.20    7.10
   5 -13   0    3.90    7.80
  -5 -13   0   -7.90    8.50
  -5 -13   0  -11.00    9.10
   5 -13   0    5.30    9.00
   5 -13   0   -0.90   10.30
   5 -13   0    3.50    9.10
   5  13   0   -5.20   11.40
   5  13   0   -8.30   18.30
   5  13   0    1.10    6.20
  -5  13   0   11.50    9.30
  -5  13   0   -4.20   10.40
  -5  13   0    0.30   13.30
   6 -13   0   -7.80   10.20
   6 -13   0    9.40    8.50
  -6 -13   0    2.50    6.70
  -6 -13   0    6.20   10.50
  -6 -13   0   -0.90   11.30
   6 -13   0   11.70    9.60
   6  13   0   29.40    9.70
  -6  13   0    7.30    9.40
  -6  13   0  -14.30   11.10
   6  13   0    7.70    6.20
  -6  13   0   -0.60   14.10
   7 -13   0   -2.20   10.70
   7 -13   0    2.20    7.00
   7 -13   0   -8.70    8.20
  -7 -13   0  -23.80    9.70
  -7 -13   0   -9.00    6.20
  -7 -13   0   -6.90    8.10
  -7  13   0   -5.50   14.00
  -7  13   0    3.70    8.80
  -7  13   0    2.80   12.70
   8 -13   0    8.50    8.00
  -8 -13   0    4.70    6.80
   8 -13   0   -1.80   11.10
  -8 -13   0   15.50   11.40
  -8 -13   0  -12.40    9.60
  -8  13   0   19.40   15.40
  -8  13   0    0.40   11.90
  -9 -13   0    5.60   10.80
   9 -13   0   -1.00    7.00
  -9 -13   0   -7.10    9.60
  -9 -13   0    1.20    6.70
   9 -13   0   -6.20   11.10
  -9  13   0  -12.50   11.30
  -9  13   0    7.60   13.80
 -10 -13   0   -7.20    9.50
  10 -13   0    0.90    7.90
 -10 -13   0    8.60   13.70
 -10 -13   0   22.50   12.40
 -10  13   0    6.70   15.60
 -10  13   0   12.90   22.20
 -11 -13   0    7.50    7.00
  11 -13   0   12.80    8.40
 -11 -13   0    7.70   12.80
 -11 -13   0    7.10   10.80
 -11  13   0   25.10   16.00
 -11  13   0   21.40   17.00
 -12 -13   0   20.30    8.00
 -12 -13   0   -0.80   11.10
 -12 -13   0   30.00   14.00
 -12  13   0   56.19   18.50
 -12  13   0   21.40   14.80
  13 -13   0   16.00    8.30
 -13 -13   0    0.90    6.60
 -13 -13   0  -25.50   10.60
 -13 -13   0    6.40   12.00
 -13  13   0   14.00   16.00
 -13  13   0   10.70   14.10
 -14 -13   0   -2.00   11.20
 -14 -13   0    5.60    7.70
 -14 -13   0   17.60   13.50
  14 -13   0   14.00    9.80
 -14  13   0   26.80   16.20
 -14  13   0   36.30   17.70
 -15 -13   0    5.00   11.10
  15 -13   0   37.60   10.40
 -15  13   0   47.10   17.30
 -15  13   0   36.20   18.00
  16 -13   0   12.20    9.70
 -16 -13   0   27.10   14.40
 -16  13   0   37.80   20.10
   0 -14   0   29.20    9.10
   0 -14   0   52.29   13.50
   0 -14   0    9.80   11.40
   0  14   0   26.90   13.20
   0  14   0   45.60   20.20
   1 -14   0    4.80   10.00
  -1 -14   0    6.90    7.80
   1 -14   0    1.00   10.90
  -1 -14   0   10.70    9.20
  -1 -14   0   13.90   12.50
   1 -14   0    5.60    7.70
  -1  14   0   -6.50   16.90
   1  14   0  -14.30   17.00
  -1  14   0   -3.10   10.40
   1  14   0    8.80   12.00
   2 -14   0    4.00   10.50
  -2 -14   0   -7.80   10.20
   2 -14   0    6.40   11.80
   2 -14   0   12.50    8.20
  -2 -14   0   -1.80    7.40
  -2 -14   0   11.40    9.80
   2  14   0    7.20   10.10
   2  14   0  -10.90   17.60
  -2  14   0   -7.90   16.40
  -2  14   0    5.00   11.50
  -3 -14   0  -12.00    9.30
   3 -14   0   -0.80    9.90
  -3 -14   0   -1.20    7.00
  -3 -14   0   -2.80    9.50
   3 -14   0   -8.00    9.70
   3 -14   0    9.40    8.20
   3  14   0   -4.30    7.90
  -3  14   0  -23.00   10.50
  -3  14   0   -9.10   16.60
  -4 -14   0   14.80    8.50
   4 -14   0    6.90    9.90
  -4 -14   0   12.80   10.80
   4 -14   0   22.30   12.40
   4 -14   0   17.40    9.30
  -4 -14   0   12.70   10.80
  -4  14   0    7.80   16.30
   4  14   0   20.00    9.00
  -4  14   0   -4.20   12.40
   4  14   0  -14.90   20.00
  -5 -14   0   -2.60   11.80
  -5 -14   0    4.80   10.20
  -5 -14   0    3.60    7.70
   5 -14   0    1.40    7.90
   5 -14   0    5.80    9.50
  -5  14   0   -1.50   12.70
   5  14   0   -7.60    6.40
  -5  14   0    3.80   15.60
   5  14   0    7.10   12.30
   5  14   0  -15.00   19.70
  -6 -14   0   17.40   13.60
  -6 -14   0    0.20    6.70
   6 -14   0   -0.70    9.20
  -6 -14   0    2.70    9.60
   6 -14   0   14.10    8.50
  -6  14   0    9.60   16.30
   6  14   0   11.20    6.60
  -6  14   0    9.40   13.00
   6  14   0   11.80   10.00
  -7 -14   0   -0.60   10.20
   7 -14   0    9.50   10.30
  -7 -14   0    4.10   11.50
  -7 -14   0    4.90    7.70
   7 -14   0   -1.50    7.70
   7  14   0   18.60    8.30
  -7  14   0   23.90   16.10
  -7  14   0  -10.10   11.70
   8 -14   0   -3.80    7.60
  -8 -14   0    7.50    7.50
  -8 -14   0   -9.20   10.40
  -8 -14   0   -4.00   10.00
  -8  14   0    6.70   15.50
  -8  14   0    9.80   13.00
   9 -14   0   15.80    9.10
  -9 -14   0   22.20    9.70
  -9 -14   0    8.50   12.80
  -9 -14   0   29.30   23.50
  -9  14   0   22.40   17.50
  10 -14   0   45.60   10.60
 -10 -14   0   24.40   14.00
 -10 -14   0   19.80    8.20
 -10 -14   0   34.10   13.70
 -10  14   0   55.29   18.40
 -10  14   0   44.90   19.80
 -11 -14   0   -5.00   13.20
 -11 -14   0    9.80   12.00
 -11 -14   0   19.40    9.00
 -11  14   0   39.30   18.70
 -11  14   0   26.00   16.80
 -12 -14   0   17.10   13.70
 -12 -14   0   -9.40    6.70
 -12  14   0   18.10   16.80
 -12  14   0   10.40   14.20
  13 -14   0   10.60    8.10
 -13 -14   0   -7.00    6.80
 -13 -14   0    0.60   12.20
 -13 -14   0   -8.60   11.70
 -13  14   0   58.79   19.30
 -13  14   0    5.90   13.60
 -14 -14   0    4.00    8.30
 -14 -14   0    6.00   11.80
  14 -14   0   19.60    9.60
 -14  14   0   62.99   19.80
 -14  14   0   16.20   17.50
  15 -14   0   32.70   11.90
 -15 -14   0    9.70   12.50
 -15  14   0    0.70   15.60
 -16 -14   0   -9.20    7.90
 -16 -14   0  -23.40   12.00
 -16 -14   0   13.40   13.50
 -16  14   0   31.70   33.10
   0 -15   0   19.40    8.70
   0 -15   0   14.60   10.80
   0 -15   0   17.30   13.50
   0  15   0    1.10   11.60
   0  15   0   17.90   18.90
   1 -15   0   50.79   15.70
  -1 -15   0   52.09   10.70
  -1 -15   0   31.00   13.70
  -1 -15   0   49.20   14.40
   1 -15   0   53.69   14.20
   1 -15   0   45.30   10.80
   1  15   0   36.90   13.20
  -1  15   0   80.79   21.30
   1  15   0   50.09   23.10
  -1  15   0   43.90   15.50
  -2 -15   0    3.60   10.80
   2 -15   0   15.20   12.30
   2 -15   0   18.00   14.10
   2 -15   0   24.30    8.80
  -2 -15   0   17.30   12.40
  -2 -15   0   15.80    8.90
  -2  15   0    9.90   18.90
   2  15   0   24.10   12.20
  -2  15   0    8.80   12.30
   2  15   0   24.80   20.50
  -3 -15   0   26.90    9.60
   3 -15   0   21.80   13.70
   3 -15   0   29.70   12.00
   3 -15   0   25.80   15.30
  -3 -15   0   14.30   11.20
  -3 -15   0    7.80   12.10
   3  15   0   12.00    9.50
  -3  15   0   21.90   18.50
  -3  15   0   21.30   13.90
   3  15   0   38.80   22.00
  -4 -15   0   93.89   14.20
  -4 -15   0  100.89   17.40
   4 -15   0   94.79   16.90
   4 -15   0   79.79   14.00
  -4 -15   0   50.69   15.90
   4  15   0   71.09   13.50
  -4  15   0   66.39   18.70
   4  15   0   90.59   25.40
  -4  15   0  111.09   24.90
   5 -15   0   30.90   11.80
  -5 -15   0   47.10   10.90
  -5 -15   0   26.40   15.40
  -5 -15   0   35.40   13.10
   5 -15   0   40.90   11.70
   5  15   0   28.70    9.50
  -5  15   0   25.70   14.30
  -5  15   0   41.60   19.30
  -6 -15   0   15.90   13.80
  -6 -15   0   30.90   13.00
   6 -15   0   12.20   10.40
  -6 -15   0   16.80    8.40
   6 -15   0   10.00    9.10
  -6  15   0   13.40   13.50
   6  15   0    3.80    9.00
  -6  15   0   42.00   19.10
   6  15   0   14.00   11.70
  -7 -15   0   55.49   16.40
  -7 -15   0   53.09   26.90
  -7 -15   0   81.09   13.40
   7 -15   0   48.30   13.80
   7 -15   0   46.70   10.80
   7  15   0   49.60    6.40
  -7  15   0   64.39   19.70
  -7  15   0   48.80   17.70
  -8 -15   0   32.70   10.00
   8 -15   0   41.80   11.20
  -8 -15   0   34.70   13.40
  -8 -15   0   22.00   14.70
  -8  15   0   86.89   21.60
  -9 -15   0   -3.20   10.20
   9 -15   0   20.40    8.60
  -9 -15   0   15.00    7.70
  -9 -15   0   21.30   14.70
  -9  15   0   -1.90   12.80
  -9  15   0   27.90   18.40
 -10 -15   0   11.70   14.70
 -10 -15   0   23.20    9.00
 -10 -15   0   32.70   13.90
  10 -15   0   25.90    9.90
 -10  15   0   38.80   19.90
 -10  15   0   29.00   16.90
 -11 -15   0    9.00   12.10
 -11 -15   0   -2.40   14.10
 -11 -15   0    3.00    7.90
  11 -15   0    7.30    8.70
 -11  15   0   -4.30   13.80
 -11  15   0   45.20   20.20
  12 -15   0    7.00    8.90
 -12 -15   0    0.30   10.90
 -12 -15   0   -3.30    7.20
 -12  15   0   17.90   15.90
 -12  15   0   52.29   21.20
 -13 -15   0    1.20    7.50
  13 -15   0   11.70    6.50
 -13 -15   0   14.60   12.20
 -13 -15   0   -7.90   12.90
 -13  15   0   12.80   17.00
  14 -15   0   19.40   10.10
 -14 -15   0   13.10   11.40
 -14 -15   0   -2.20    8.30
 -14  15   0    9.50   17.20
 -15 -15   0   -5.20    9.10
 -15 -15   0   16.60   12.30
 -15  15   0   22.00   24.20
 -16 -15   0   10.00   20.30
 -16  15   0   10.10   18.60
   0 -16   0   21.90   11.70
   0 -16   0    5.10    8.70
   0 -16   0    1.70   12.00
   0  16   0   29.40   21.90
   0  16   0    4.50   11.40
  -1 -16   0   -2.80    8.60
   1 -16   0    3.50    8.40
   1 -16   0   -3.80    8.80
   1 -16   0    9.00   12.80
  -1 -16   0   -0.10   21.40
  -1 -16   0    5.70   11.60
  -1  16   0    6.60   11.20
   1  16   0  -10.10   19.80
  -1  16   0  -11.90   16.90
   1  16   0    6.90   10.40
   2 -16   0    2.90   10.70
   2 -16   0   15.40    8.90
  -2 -16   0   13.80   11.10
  -2 -16   0   13.10    9.50
  -2 -16   0    5.30   12.60
   2  16   0   16.40   10.90
   2  16   0   -8.60   18.70
  -2  16   0   12.50   12.30
  -2  16   0    3.20   19.50
  -3 -16   0    7.80    8.90
   3 -16   0   -7.40    9.30
   3 -16   0    2.60    9.00
  -3 -16   0    3.50   10.70
  -3 -16   0   -0.30   13.30
   3  16   0    7.40    8.80
   3  16   0  -14.30   22.30
  -3  16   0    4.80   12.10
  -3  16   0   -1.80   16.50
  -4 -16   0   -2.20   13.10
   4 -16   0    2.80   10.00
   4 -16   0    9.30   12.90
  -4 -16   0    4.10    7.80
  -4  16   0   -9.00   10.90
  -4  16   0    7.80   18.30
   4  16   0   13.20    9.30
   4  16   0   -3.80   27.80
  -5 -16   0    4.50    8.50
  -5 -16   0    3.20   11.00
  -5 -16   0   -8.80   13.90
   5 -16   0    6.10    9.50
   5 -16   0   -6.60    8.60
  -5  16   0    8.60   18.30
  -5  16   0   -5.50   11.90
   5  16   0    0.00    8.10
   5  16   0   17.10   15.40
  -6 -16   0   17.20   11.60
   6 -16   0    9.80    9.80
  -6 -16   0  -12.50   13.00
   6 -16   0  -10.30    9.70
  -6 -16   0    9.50    8.90
   6  16   0    9.00   10.00
  -6  16   0   21.40   18.70
   6  16   0  -12.40   11.50
  -6  16   0    4.10   12.90
  -7 -16   0   -8.80   12.10
   7 -16   0    8.50   11.70
  -7 -16   0    4.20   11.90
  -7 -16   0    4.80    8.10
   7 -16   0    3.70    9.50
   7  16   0   25.20    7.40
  -7  16   0   22.00   19.40
  -7  16   0    0.30   15.30
   7  16   0   13.90    7.20
  -8 -16   0  -25.20   12.30
   8 -16   0   11.60    9.90
  -8 -16   0   24.80   12.50
  -8 -16   0   19.70    9.80
  -8  16   0    1.20   13.10
  -8  16   0   27.60   21.70
   9 -16   0   19.30    9.90
  -9 -16   0    9.50   11.40
  -9 -16   0  -10.80   15.50
  -9 -16   0    6.00    9.10
  -9  16   0   -7.80   12.80
  -9  16   0    4.10   25.60
 -10 -16   0   -9.10   15.30
  10 -16   0    5.30    9.00
 -10 -16   0    5.80   11.00
 -10 -16   0    0.50    8.10
 -10  16   0   15.40   17.40
 -10  16   0   41.80   22.00
  11 -16   0   36.10   11.40
 -11 -16   0   33.90    9.80
 -11 -16   0   17.90   18.00
 -11 -16   0   33.00   15.10
 -11  16   0   89.19   21.20
 -11  16   0   46.10   18.10
 -12 -16   0    2.30    8.60
 -12 -16   0  -14.60   14.40
 -12 -16   0   11.90   13.60
  12 -16   0   39.20   11.40
 -12  16   0   28.10   17.50
 -12  16   0   78.49   22.50
 -13 -16   0    6.50    8.70
 -13 -16   0    6.00   11.10
 -13 -16   0  -24.60   12.90
 -13  16   0    3.70   15.20
 -14 -16   0    9.50   13.30
  14 -16   0   18.00   15.30
 -14 -16   0   -7.30    9.50
 -14  16   0   24.40   24.10
 -15  16   0   67.69   22.30
   0 -17   0    8.20   10.30
   0 -17   0   -2.20    8.60
   0 -17   0  -14.50   13.40
   0  17   0    0.60   10.80
   0  17   0  -12.80   21.60
  -1 -17   0   -3.00   13.90
  -1 -17   0   -9.00    9.80
   1 -17   0    2.30    9.10
  -1 -17   0  -10.40    8.30
   1 -17   0    5.80   11.10
  -1  17   0   25.40   22.70
   1  17   0   18.30   11.50
  -1  17   0   -3.00   10.20
   1  17   0   -7.40   20.00
  -2 -17   0   12.30   12.70
   2 -17   0    0.00   11.10
  -2 -17   0   -0.20    9.10
   2 -17   0    2.40   10.70
  -2 -17   0   -1.20   13.50
  -2  17   0   -7.90   10.20
   2  17   0   19.20   10.50
   2  17   0   10.50   20.50
  -2  17   0   15.10   21.80
  -3 -17   0  -27.60   13.20
   3 -17   0    2.60   10.80
  -3 -17   0   -3.30   10.20
  -3 -17   0   -0.70    9.60
   3 -17   0   -3.40    9.50
  -3  17   0   27.10   13.70
  -3  17   0   26.90   21.30
   3  17   0   -7.00   21.10
   3  17   0   -7.70    8.60
  -4 -17   0   -6.50    8.50
  -4 -17   0    7.80   11.30
   4 -17   0    3.60   10.20
  -4 -17   0  -24.30   13.70
   4 -17   0  -21.10    8.70
  -4  17   0   -3.40   13.20
   4  17   0  -12.40   21.30
  -4  17   0   16.00   20.90
   4  17   0    5.80    9.70
  -5 -17   0    9.30   14.90
  -5 -17   0  -14.30    9.70
   5 -17   0   10.10   11.90
   5 -17   0    4.90    9.50
  -5 -17   0   -6.80   14.80
  -5  17   0  -13.70   11.30
  -5  17   0   27.20   19.60
   5  17   0   11.70    9.50
   5  17   0    8.20   16.90
  -6 -17   0   -5.70   14.00
  -6 -17   0   11.40   10.40
   6 -17   0    2.70   11.20
  -6 -17   0   17.60   12.50
   6 -17   0    6.50   10.60
   6  17   0   29.60   10.10
   6  17   0   37.90   14.50
  -6  17   0   25.90   21.60
  -6  17   0   19.80   14.80
   7 -17   0    3.70    9.20
   7 -17   0    4.50   10.40
  -7 -17   0    7.80   12.20
  -7 -17   0    0.40    9.00
   7  17   0    4.30    6.90
   7  17   0   18.60    7.80
  -7  17   0  -10.30   13.00
  -7  17   0   33.40   21.10
  -8 -17   0    0.60   11.50
  -8 -17   0  -11.90    7.60
   8 -17   0   10.00   10.60
  -8  17   0    7.90   16.10
  -8  17   0   17.20   20.90
   9 -17   0   23.20   10.10
  -9 -17   0  -21.20   16.60
  -9 -17   0    6.80    8.70
  -9 -17   0    2.40   12.10
  -9  17   0   35.10   19.10
  -9  17   0   30.30   21.50
 -10 -17   0   13.80    9.60
  10 -17   0   23.50   10.80
 -10 -17   0   11.10   10.90
 -10  17   0   23.10   16.10
 -10  17   0   62.79   23.90
 -11 -17   0   -4.80    8.70
  11 -17   0   35.70   11.20
 -11 -17   0   -4.90   16.50
 -11 -17   0  -15.30   10.70
 -11  17   0   10.00   15.50
 -12 -17   0   10.20    9.60
  12 -17   0   40.10   12.30
 -12 -17   0   13.80   13.70
 -12  17   0   38.60   19.20
  13 -17   0   36.90   11.50
 -13 -17   0   14.40   12.90
 -13  17   0   16.50   22.20
 -14 -17   0   17.90   15.10
 -14  17   0   12.30   15.90
   0 -18   0   -4.00   10.00
   0 -18   0    1.30   11.90
   0  18   0   45.10   24.00
   0  18   0   11.90   11.80
   1 -18   0   10.30   10.40
  -1 -18   0   14.20   12.10
   1 -18   0   28.70   13.00
  -1 -18   0    4.60    9.50
   1  18   0    3.80   10.40
  -1  18   0   34.20   16.60
   1  18   0   62.39   26.20
  -1  18   0   25.90   22.80
   2 -18   0   11.40   11.20
  -2 -18   0   13.60   12.70
  -2 -18   0    3.00   10.10
  -2 -18   0   -1.60   17.10
   2 -18   0    7.40   10.70
   2  18   0   14.70   23.30
   2  18   0   17.70   12.60
  -2  18   0   35.60   24.70
  -2  18   0   29.20   15.40
   3 -18   0    6.30   10.60
  -3 -18   0  -23.10   14.40
   3 -18   0   14.30   11.70
  -3 -18   0   12.50   11.70
  -3 -18   0   13.30   10.20
  -3  18   0   32.40   23.40
   3  18   0   11.40   22.80
   3  18   0   15.00   11.50
  -3  18   0   13.10   14.30
  -4 -18   0   -3.00    9.70
   4 -18   0    9.20   10.90
   4 -18   0   24.30   12.80
  -4 -18   0   13.70   12.30
  -4  18   0   -0.40   13.80
   4  18   0   21.80   20.70
  -4  18   0   -6.60   20.60
   5 -18   0   -0.20   11.50
  -5 -18   0    2.20   11.60
  -5 -18   0   -3.90    9.10
  -5 -18   0  -23.30   15.60
   5 -18   0   -8.70    9.90
   5  18   0   18.50   12.90
  -5  18   0   37.00   17.70
   5  18   0   38.30   19.90
  -5  18   0   31.50   22.70
   6 -18   0  -12.20    9.30
   6 -18   0    1.50   11.50
  -6 -18   0   -6.90    8.70
  -6 -18   0    0.30   11.00
  -6 -18   0  -37.70   14.00
  -6  18   0   19.50   17.70
  -6  18   0   43.80   22.90
   6  18   0   19.40   10.00
  -7 -18   0   -6.80    9.50
   7 -18   0   -3.40   11.00
  -7 -18   0    4.50   12.00
   7 -18   0   -7.30   10.10
  -7  18   0   -2.70   15.40
   7  18   0   24.80    8.20
   7  18   0    7.80    7.90
  -7  18   0   13.40   20.10
   8 -18   0    8.60   10.00
  -8 -18   0   -6.00   10.80
  -8 -18   0   -0.50    9.40
  -8  18   0   32.40   23.10
  -8  18   0   26.20   17.90
   9 -18   0    0.20   10.10
  -9 -18   0  -33.40   17.20
  -9 -18   0    8.10   14.10
  -9 -18   0   -9.10    8.50
  -9  18   0   51.79   24.70
  -9  18   0   26.70   16.50
  10 -18   0   51.49   13.70
 -10 -18   0  -15.60   17.50
 -10 -18   0   49.50   15.20
 -10 -18   0   34.60   12.80
 -10  18   0   32.30   15.90
  11 -18   0   36.90   11.90
 -11 -18   0   15.10   14.10
 -11 -18   0   16.00   11.60
 -11  18   0   -5.50   14.90
 -12 -18   0   49.99   30.50
  12 -18   0   24.10   10.80
 -13 -18   0   21.20   13.70
 -13 -18   0    2.20   10.70
 -13  18   0   29.40   17.70
   0 -19   0   27.70   13.80
   0 -19   0   25.60   12.50
   0  19   0   43.60   26.00
   0  19   0   40.00   14.20
   1 -19   0   -9.90   11.00
  -1 -19   0    8.40   11.30
  -1 -19   0   -2.30   10.40
   1 -19   0    2.30   12.00
   1  19   0   -1.40   10.60
  -1  19   0   17.70   13.70
   1  19   0   39.80   25.80
  -1  19   0   33.80   24.20
  -2 -19   0    7.80   15.20
   2 -19   0  -10.50   10.90
   2 -19   0   12.70   13.40
  -2 -19   0    2.70   11.60
   2  19   0   20.70   13.60
  -2  19   0   33.20   25.10
  -2  19   0   -6.10   13.80
   2  19   0   13.80   25.60
   3 -19   0   13.90   11.90
   3 -19   0   16.70   12.10
  -3 -19   0    4.10   18.20
  -3 -19   0   14.20   12.50
  -3 -19   0   -6.20   11.40
   3  19   0   31.90   24.20
  -3  19   0   18.80   16.50
   3  19   0   20.80   12.50
  -3  19   0   38.20   23.90
  -4 -19   0   -2.80   10.60
   4 -19   0    1.20   11.70
   4 -19   0  -13.80    9.80
  -4 -19   0  -10.60   18.70
  -4 -19   0   -2.00   12.00
  -4  19   0   -7.00   13.90
   4  19   0   -0.90   21.50
   4  19   0    0.00   10.00
  -4  19   0   63.99   24.00
  -5 -19   0   11.20   11.70
  -5 -19   0  -24.40   17.00
  -5 -19   0  -10.50    9.50
   5 -19   0   -1.20   11.00
   5 -19   0   -7.80   10.60
  -5  19   0   11.10   16.80
  -5  19   0   17.70   21.70
   5  19   0   12.90   15.40
   5  19   0    7.70   18.80
  -6 -19   0   10.10   12.30
   6 -19   0   -8.70    9.80
   6 -19   0   13.60   12.50
  -6 -19   0   -6.00    9.60
  -6  19   0   -4.40   13.00
  -6  19   0   36.50   22.90
   6  19   0   37.80   11.90
   7 -19   0   23.90   11.70
  -7 -19   0    5.10   10.80
  -7 -19   0    8.00   12.40
   7 -19   0   11.90   11.70
  -7  19   0   64.99   23.90
  -7  19   0   -3.70   14.90
   8 -19   0    1.70   10.40
  -8 -19   0   14.70   14.50
  -8 -19   0   -0.60   10.90
  -8 -19   0  -35.90   18.00
  -8  19   0   30.30   17.40
   9 -19   0   20.70   12.10
  -9 -19   0   -1.60   12.40
  -9 -19   0   10.80   11.60
  -9  19   0   40.10   18.70
 -10 -19   0    3.40   17.10
 -10 -19   0   -5.90    9.70
  10 -19   0   22.90   12.40
 -10  19   0   45.90   17.90
 -11 -19   0  -11.20    9.50
 -11 -19   0   -1.90   13.30
  11 -19   0   22.60   13.90
   0 -20   0   21.40   14.50
   0 -20   0    6.20   12.20
   0  20   0  -19.30   13.10
   0  20   0   28.40   25.00
  -1 -20   0   -0.60   11.80
   1 -20   0    7.40   11.60
   1 -20   0   -2.30   10.80
  -1 -20   0    1.80   11.70
   1  20   0   14.40   25.30
   1  20   0   14.40   14.20
  -1  20   0    7.90   13.30
  -1  20   0   43.60   22.90
   2 -20   0    5.30   11.60
   2 -20   0    0.80   12.30
  -2 -20   0   -9.00   11.90
  -2 -20   0    8.50   12.60
   2  20   0   -0.60   12.80
   2  20   0   35.00   26.10
  -2  20   0   64.09   25.50
  -2  20   0   17.40   23.70
   3 -20   0    4.80   12.20
   3 -20   0   31.50   14.60
  -3 -20   0   20.30   12.60
  -3 -20   0   -1.80   13.00
  -3  20   0   56.49   26.20
   3  20   0   21.40   12.30
   3  20   0   45.20   25.90
  -3  20   0    3.50   14.50
   4 -20   0    4.30   11.40
  -4 -20   0  -11.60   11.10
  -4 -20   0    6.80   12.50
   4 -20   0    9.90   12.30
  -4  20   0   11.30   16.90
  -4  20   0   51.69   24.20
   4  20   0    9.50   16.00
   4  20   0   35.80   27.70
  -5 -20   0   22.60   13.10
   5 -20   0   -0.90   10.50
  -5 -20   0  -30.50   17.20
  -5 -20   0    5.30   12.20
   5 -20   0    3.00   13.30
   5  20   0   22.80   14.10
  -5  20   0    3.00   17.20
   5  20   0   -7.40   21.40
   6 -20   0   -0.70   10.90
  -6 -20   0    9.50   12.70
   6 -20   0   10.10   12.70
  -6 -20   0   -3.20   10.70
   6  20   0   11.30   22.60
   6  20   0   19.60   11.70
  -6  20   0   77.29   26.40
  -6  20   0   25.60   17.00
  -7 -20   0   -7.10   10.70
   7 -20   0   27.70   14.20
  -7 -20   0   25.90   14.20
   7 -20   0   12.60   11.10
  -7  20   0   20.10   17.90
  -7  20   0   44.50   24.60
   8 -20   0   12.30   11.80
  -8 -20   0  -13.30   11.40
  -8 -20   0    9.10   24.90
  -8  20   0   21.10   15.10
   9 -20   0   56.69   21.30
  -9 -20   0   13.40   13.30
  -9 -20   0   -8.90   19.50
  -9  20   0   39.20   18.40
 -10 -20   0   18.70   13.20
  10 -20   0   26.50   14.10
 -10  20   0   10.10   18.10
   0 -21   0    5.50   11.90
   0 -21   0    2.50   13.50
   0  21   0   56.49   28.10
   0  21   0   22.80   13.60
  -1 -21   0   -2.00   11.00
   1 -21   0    3.30   11.60
  -1 -21   0    4.70   13.80
   1 -21   0  -12.20   19.10
  -1  21   0   17.10   27.30
   1  21   0   24.50   13.70
  -1  21   0   85.49   26.50
   1  21   0   97.79   28.10
  -2 -21   0    0.30   13.30
   2 -21   0   -6.90   11.70
  -2 -21   0   30.90   15.20
   2 -21   0   -2.30   11.70
  -2  21   0   21.40   16.00
   2  21   0   96.79   29.50
   2  21   0   15.60   12.70
   3 -21   0   21.40   13.70
   3 -21   0   20.50   12.00
  -3 -21   0   12.20   13.80
  -3 -21   0    9.20   13.10
  -3  21   0   -4.70   13.20
   3  21   0    5.00   18.50
   3  21   0   23.90   37.70
   4 -21   0   -9.20   10.70
   4 -21   0   15.90   12.70
  -4 -21   0   -9.90   11.30
  -4 -21   0   -5.90   13.20
  -4  21   0   80.79   27.20
   4  21   0   19.80   17.30
  -4  21   0    6.20   13.70
   5 -21   0  -12.90   12.40
   5 -21   0    2.40   10.20
  -5 -21   0   -6.30   11.20
  -5  21   0   -1.30   14.70
  -6 -21   0   -4.50   11.90
   6 -21   0   -0.20   10.80
   6 -21   0    8.30   13.10
  -6 -21   0    3.30   12.70
  -6  21   0   -5.80   15.40
   6  21   0    2.80   13.20
   7 -21   0    4.80   10.50
  -7 -21   0    1.00   12.00
   7 -21   0    1.60   12.20
  -7 -21   0   -3.10   12.10
  -7  21   0    7.40   17.60
   0 -22   0   -1.20   11.90
   0 -22   0   14.90   17.40
   1 -22   0   17.10   16.40
   1 -22   0    5.50   12.80
  -1 -22   0    6.90   14.90
  -1 -22   0    3.70   12.60
   1  22   0   32.40   17.20
  -1  22   0   29.90   17.10
   1  22   0   84.59   25.10
  -2 -22   0   -4.50   13.30
   2 -22   0   -2.60   16.70
   2 -22   0   16.40   14.40
  -2 -22   0   13.30   12.90
   2  22   0   32.50   20.30
  -2  22   0   23.30   18.50
  -3 -22   0   35.00   15.50
   3 -22   0    7.40   19.00
   3 -22   0   30.90   21.10
   3  22   0   42.30   19.70
  -3  22   0   33.30   18.40
   4 -22   0   17.10   16.00
  -4 -22   0   21.70   13.30
  -4 -22   0   -6.40   13.00
   4 -22   0    3.40   12.60
   4  22   0   30.00   17.80
  -4  22   0    9.40   16.20
 -22   0   1   10.30   10.80
 -21   0   1    1.50   24.20
 -21   0   1  -20.40   10.10
 -21   0   1    0.60   11.70
 -20   0   1    0.90   13.60
 -20   0   1  -14.30   10.10
 -20   0   1    3.60   10.30
 -19   0   1   17.10   11.20
 -19   0   1   17.60   15.00
 -18   0   1   15.70   11.30
 -18   0   1    6.80    9.80
 -17   0   1  -15.40    9.10
 -17   0   1    4.60   11.60
 -17   0   1   14.50   10.20
 -16   0   1    7.50    8.70
 -16   0   1  -17.00   10.00
 -16   0   1  -10.70    8.60
 -15   0   1    5.20    8.70
 -15   0   1    3.30   11.10
 -15   0   1   -2.10    8.70
 -14   0   1   -7.60    9.80
 -14   0   1    4.10    8.90
 -14   0   1    2.20    8.40
 -13   0   1    1.70    8.50
 -13   0   1   -8.00    9.30
 -13   0   1    2.20    8.20
 -12   0   1    0.40    7.10
 -12   0   1   -0.60    7.80
 -12   0   1    5.80    7.90
 -11   0   1    1.20    7.10
 -11   0   1    2.30    7.00
 -11   0   1    0.70    8.20
 -10   0   1    4.40    6.60
 -10   0   1    6.00    6.40
 -10   0   1   16.60    8.20
  -9   0   1    9.50    6.20
  -9   0   1    6.50    6.30
  -9   0   1    3.30    7.30
  -8   0   1    4.00    5.60
  -8   0   1    4.60    6.90
  -8   0   1    4.10    5.40
  -7   0   1    1.40    5.90
  -7   0   1    1.40    4.90
  -7   0   1    3.40    4.80
  -6   0   1    9.90    4.60
  -6   0   1    0.70    4.20
  -6   0   1   -4.30    5.00
  -5   0   1    1.90    4.30
  -5   0   1    8.10    4.70
  -5   0   1   -1.10    5.70
  -4   0   1    1.10    5.70
  -3   0   1    4.10    2.80
  -2   0   1    3.50    2.00
   2   0   1    1.50    3.30
  -2   0  -1    1.20    2.10
   2   0   1    0.60    1.00
  -2   0  -1   -1.00    3.40
   3   0   1    2.80    4.10
   3   0   1    6.00    2.20
  -3   0  -1   -2.10    4.20
   4   0   1   -2.10    4.50
   4   0   1    2.80    2.50
  -4   0  -1   -3.30    2.60
  -4   0  -1    1.30    5.60
  -5   0  -1    2.60    2.60
  -5   0  -1    7.00    6.30
   5   0   1    4.60    5.40
   5   0   1    4.00    2.30
  -5   0  -1   -0.50    3.60
  -6   0  -1    1.50    6.20
   6   0   1    5.70    2.30
  -6   0  -1    1.80    3.90
  -6   0  -1    2.60    2.50
   6   0   1   -3.20    5.30
  -7   0  -1    1.90    2.40
  -7   0  -1   -1.10    4.00
  -7   0  -1    6.60    6.60
   7   0   1    3.30    6.00
  -7   0  -1    1.10    5.00
   7   0   1    6.40    2.20
  -8   0  -1    2.80    4.80
  -8   0  -1    9.40    7.90
  -8   0  -1    2.80    2.40
   8   0   1    4.50    2.00
  -8   0  -1   -2.90    5.80
  -9   0  -1    0.10    2.00
  -9   0  -1   -4.40    6.60
  -9   0  -1   -0.90    5.20
  -9   0  -1  -12.90    5.10
 -10   0  -1    5.80    8.50
 -10   0  -1   -1.30    5.70
 -10   0  -1    9.00    7.00
 -11   0  -1    0.20    6.30
 -11   0  -1   -0.20    9.10
 -11   0  -1    6.50    7.80
 -12   0  -1   12.80    8.90
 -12   0  -1    3.40   10.40
 -12   0  -1    7.20    7.40
 -13   0  -1    8.10    9.30
 -13   0  -1   19.20   10.90
 -13   0  -1    7.70    8.10
 -14   0  -1    0.80    9.70
 -14   0  -1    2.60    7.70
 -14   0  -1    8.70   11.10
 -15   0  -1    3.80    8.30
 -15   0  -1    5.80   11.80
 -15   0  -1   -2.50    8.50
 -16   0  -1   17.20   13.80
 -16   0  -1    5.50    9.90
 -16   0  -1   -1.20    8.20
 -17   0  -1    5.90    9.90
 -17   0  -1   11.00   12.40
 -17   0  -1   -3.60    8.90
 -18   0  -1   23.40   12.50
 -18   0  -1   -9.30   11.70
 -19   0  -1   10.30   15.50
 -19   0  -1    5.50   11.40
 -19   0  -1   -9.60    8.70
 -21   0  -1   10.90   15.40
 -21   0  -1   21.80   12.70
 -21  -1   1  -16.00   10.60
 -21  -1   1   19.60   15.50
 -21   1   1   22.10   17.30
 -21   1   1   24.10   12.00
 -20  -1   1   11.50   13.40
 -20  -1   1   10.80   10.70
 -20   1   1   21.90   15.70
 -20   1   1   11.00   11.10
 -19  -1   1    7.50   10.90
 -19  -1   1    3.60   12.70
 -19  -1   1  -14.50   10.10
 -19   1   1  -11.20   10.00
 -19   1   1    0.70    9.50
 -19   1   1    8.60   13.50
 -18  -1   1   20.60   10.70
 -18  -1   1   13.30   13.10
 -18   1   1  -11.40   10.00
 -18   1   1   24.30   14.60
 -18   1   1   12.30    9.80
 -17  -1   1  -10.50   11.40
 -17  -1   1   13.10   10.60
 -17  -1   1   -2.70   10.00
 -17   1   1   -3.20    8.70
 -17   1   1    5.40   12.40
 -17   1   1   -1.90    9.80
 -16  -1   1   -5.60    9.50
 -16  -1   1   12.80   12.00
 -16  -1   1  -12.00    8.10
 -16   1   1    0.50    8.70
 -16   1   1    1.90   11.50
 -16   1   1    8.80    8.80
 -15  -1   1    5.70    8.80
 -15  -1   1   -2.50   18.00
 -15  -1   1    9.00   11.00
 -15   1   1  -11.50    7.40
 -15   1   1   -6.80   10.50
 -15   1   1   -0.90    8.70
 -14  -1   1   31.90   10.50
 -14  -1   1   58.69   12.60
 -14  -1   1   31.90   14.30
 -14   1   1   33.90   11.30
 -14   1   1   45.50   15.60
 -14   1   1   26.70   10.90
 -13  -1   1   20.30   10.10
 -13  -1   1   25.50   12.20
 -13  -1   1    7.30    8.70
 -13   1   1   10.60    9.30
 -13   1   1   19.80   12.10
 -13   1   1   20.60    9.40
 -12  -1   1   33.40   11.30
 -12  -1   1   22.40    9.20
 -12  -1   1   16.60    8.60
 -12   1   1   24.80   10.80
 -12   1   1    6.20   10.20
 -12   1   1   20.90    8.60
 -11  -1   1   10.40    8.50
 -11  -1   1    5.90    7.70
 -11  -1   1    0.30    6.80
 -11   1   1    6.00    7.00
 -11   1   1    9.50    9.20
 -11   1   1   11.80    7.50
 -10  -1   1   82.09   12.50
 -10  -1   1   71.59    9.10
 -10  -1   1   83.99   10.70
 -10   1   1   76.59   11.30
 -10   1   1   72.99    8.90
 -10   1   1   77.69   12.30
  -9  -1   1  220.18   15.00
  -9  -1   1  233.58   17.10
  -9  -1   1  251.07   14.40
  -9   1   1  240.78   16.40
  -9   1   1  252.87   17.20
  -8  -1   1  104.99    9.30
  -8  -1   1  111.69   10.00
  -8   1   1  129.29   11.70
  -8   1   1  109.39   11.60
  -7  -1   1   45.50    7.70
  -7  -1   1   46.30    8.60
  -7   1   1   42.80    8.70
  -7   1   1   47.90    9.90
  -6  -1   1  112.89    5.10
  -6  -1   1  102.09    8.00
  -6  -1   1  105.59    4.40
  -6  -1   1   97.99    8.30
  -6   1   1  136.39   10.30
  -6   1   1  106.89    9.70
  -5  -1   1 1818.02   64.69
  -5  -1   1 1805.82   61.99
   5  -1  -1 1897.71   66.39
   5  -1  -1 1880.31   62.09
  -5  -1   1 1767.72   62.29
   5  -1  -1 1816.12   62.19
  -5  -1   1 1812.72   65.09
  -5   1   1 1811.92   65.79
  -5   1   1 1814.12   66.79
  -4  -1   1 3515.25  118.49
  -4  -1   1 3339.87  117.89
  -4  -1   1 3438.76  119.89
   4  -1  -1 3390.06  117.89
   4  -1  -1 3488.25  118.29
   4  -1  -1 3680.73  121.49
  -4  -1   1 3421.76  119.99
  -4   1   1 3672.73  121.09
   4   1  -1 3480.95  119.89
  -4   1   1 3421.96  121.79
   3  -1  -1  212.08    7.70
  -3  -1   1  202.68    9.30
  -3  -1   1  206.58    7.70
   3  -1  -1  222.78    8.30
   3  -1  -1  210.58   10.90
  -3  -1   1  218.98    9.20
  -3   1   1  200.48   10.60
   3   1  -1  204.38    9.30
  -2  -1   1  133.49    5.10
   2  -1  -1  144.89    5.70
   2  -1  -1  119.99    7.50
  -2  -1   1  113.59    6.00
  -2   1   1  121.39    7.60
   2   1  -1  123.59    6.20
   2   1  -1  135.79    5.00
  -2   1   1  142.29    6.00
  -2  -1  -1    3.10    2.60
  -2  -1  -1    9.80    2.50
  -2  -1  -1   11.80    4.10
   2  -1   1    9.30    4.50
   2   1   1    7.70    4.10
  -2   1  -1    8.00    5.00
  -2   1  -1    6.90    2.10
  -2   1  -1    8.30    2.80
   2   1   1    9.50    4.10
   3  -1   1 2229.38   76.99
   3  -1   1 2171.88   74.29
   3  -1   1 2164.08   74.89
  -3  -1  -1 2171.78   75.79
  -3  -1  -1 2147.79   74.39
  -3  -1  -1 2140.69   75.59
   3   1   1 2137.29   74.29
   3   1   1 2134.69   75.49
  -3   1  -1 2198.58   76.99
   3   1   1 2139.59   75.49
  -3   1  -1 2156.88   74.09
  -3   1  -1 2237.88   74.89
  -4  -1  -1  267.77   11.10
  -4  -1  -1  245.58   12.70
   4  -1   1  263.07   11.10
   4  -1   1  266.97   12.50
  -4  -1  -1  263.27   12.90
   4  -1   1  281.07   14.10
  -4   1  -1  259.97   10.50
   4   1   1  270.47   12.70
  -4   1  -1  279.17   14.40
   4   1   1  275.67   10.80
  -4   1  -1  274.97   12.20
  -5  -1  -1  639.44   26.20
   5  -1   1  735.63   28.50
  -5  -1  -1  631.74   24.10
  -5  -1  -1  641.04   26.60
   5  -1   1  654.13   24.00
  -5   1  -1  701.03   28.30
   5   1   1  647.14   26.40
  -5   1  -1  664.53   23.60
  -5   1  -1  637.24   25.50
   5   1   1  664.73   23.90
  -6  -1  -1  116.79    9.50
   6  -1   1  119.99   10.20
  -6  -1  -1  108.89    7.00
   6  -1   1  120.09    6.70
  -6  -1  -1  108.69    8.90
  -6   1  -1  112.49    9.00
   6   1   1  134.99    6.30
  -6   1  -1  133.59   10.80
  -6   1  -1  118.09    5.80
   6   1   1  122.99    9.20
  -7  -1  -1   67.59    8.50
  -7  -1  -1   55.19    7.70
  -7  -1  -1   56.39    5.60
   7  -1   1   56.59    5.10
   7   1   1   60.79    7.60
   7   1   1   68.79    4.40
  -7   1  -1   63.79    4.20
  -7   1  -1   56.29    8.20
  -7   1  -1   67.89    9.40
  -8  -1  -1  351.06   17.80
  -8  -1  -1  339.57   14.00
   8  -1   1  331.67   13.30
  -8  -1  -1  355.46   18.60
   8   1   1  343.77   13.40
  -8   1  -1  327.77   17.40
   8   1   1  338.77   18.30
  -8   1  -1  359.06   19.80
  -8   1  -1  342.07   13.00
  -9  -1  -1   63.59   10.80
  -9  -1  -1   26.20    7.40
   9  -1   1   34.40    3.80
  -9  -1  -1   63.59   12.00
  -9  -1  -1   27.80    4.90
  -9   1  -1   47.80   11.60
  -9   1  -1   35.50    3.60
  -9   1  -1   25.20    6.90
 -10  -1  -1   22.60    7.40
 -10  -1  -1    4.50    3.10
 -10  -1  -1   19.50    8.40
 -10  -1  -1    7.50    8.40
 -10   1  -1    8.60    9.20
 -10   1  -1   11.40    6.30
 -10   1  -1   10.90    2.20
 -11  -1  -1   -0.70    6.60
 -11  -1  -1    3.90    7.80
 -11  -1  -1    1.30    7.80
 -11  -1  -1    3.20    2.20
 -11   1  -1   -1.10    8.60
 -11   1  -1   11.90    6.60
 -11   1  -1    2.90    1.90
 -11   1  -1    1.70    7.20
 -12  -1  -1    7.40    7.60
 -12  -1  -1    0.10    9.20
 -12  -1  -1   14.30    9.60
 -12   1  -1    3.20    7.40
 -12   1  -1   -5.50    7.30
 -12   1  -1   -2.20    8.70
 -13  -1  -1   -3.30   10.40
 -13  -1  -1    9.80    8.20
 -13  -1  -1   -0.20    8.60
 -13   1  -1    8.60    8.20
 -13   1  -1    3.40   11.10
 -13   1  -1   17.00    9.90
 -14  -1  -1   18.50    9.00
 -14  -1  -1   24.30   11.10
 -14  -1  -1   13.10   11.70
 -14   1  -1   19.30   10.40
 -14   1  -1   24.00    9.30
 -14   1  -1   30.20   14.40
 -15  -1  -1    2.60    9.40
 -15  -1  -1   13.80    8.80
 -15  -1  -1   -0.30   10.70
 -15   1  -1   13.30    9.80
 -15   1  -1   -2.40    8.40
 -15   1  -1    6.90   11.50
 -16  -1  -1   10.10   12.00
 -16  -1  -1   -1.00    8.90
 -16  -1  -1    7.60   10.90
 -16   1  -1    1.90   10.40
 -16   1  -1    5.50   11.10
 -16   1  -1   -0.70    8.40
 -17  -1  -1    1.80   10.10
 -17  -1  -1    1.70   15.60
 -17  -1  -1   16.40   12.10
 -17   1  -1   -7.30    8.20
 -17   1  -1   -2.10    9.50
 -17   1  -1   16.20   12.40
 -18  -1  -1    6.10    9.90
 -18  -1  -1   18.80   13.50
 -18  -1  -1   10.90   11.60
 -18   1  -1   -8.00   10.30
 -18   1  -1   21.20   14.90
 -18   1  -1  -11.00    9.30
 -19  -1  -1   20.10   11.00
 -19  -1  -1   10.30   13.10
 -19   1  -1   17.30   14.70
 -21  -1  -1    8.30   14.70
 -21  -1  -1    6.50   10.90
 -21  -1  -1  -11.70    9.90
 -21   1  -1   52.59   20.50
 -21   1  -1   16.00   11.70
 -21  -2   1   22.50   15.20
 -21  -2   1  -16.80   11.50
 -21  -2   1    8.70   12.50
 -21   2   1   15.80   12.30
 -21   2   1   44.30   17.90
 -19  -2   1  -19.80   10.00
 -19  -2   1  -15.90   15.10
 -19  -2   1    2.60   12.30
 -19   2   1   26.80   15.60
 -19   2   1  -15.50    9.30
 -19   2   1   16.10   10.90
 -18  -2   1   16.40   11.50
 -18  -2   1   29.80   14.30
 -18  -2   1    7.80   10.80
 -18   2   1   17.30   14.40
 -18   2   1   -2.60    9.60
 -18   2   1   15.90   10.50
 -17  -2   1   28.10   11.90
 -17  -2   1   24.10   14.40
 -17  -2   1   25.80   13.10
 -17   2   1    6.30    9.90
 -17   2   1   34.40   16.60
 -17   2   1   -0.80    9.50
 -16  -2   1   14.90   12.10
 -16  -2   1   -0.50    9.50
 -16  -2   1    5.60   10.50
 -16   2   1   20.90   12.60
 -16   2   1   13.30    9.80
 -16   2   1   -0.70    8.70
 -15  -2   1   -2.40   10.10
 -15  -2   1    4.10   10.10
 -15  -2   1   -1.70    9.30
 -15   2   1   -1.20    8.40
 -15   2   1   -4.60   11.30
 -15   2   1   15.80    9.50
 -14  -2   1    1.50    9.40
 -14  -2   1  -17.40    9.90
 -14  -2   1   -9.70    8.50
 -14   2   1  -10.90   11.80
 -14   2   1    3.10    9.60
 -14   2   1   -0.40    8.80
 -13  -2   1   -4.00    8.50
 -13  -2   1    4.70    8.50
 -13  -2   1   -3.50    9.90
 -13   2   1    3.00   11.30
 -13   2   1   -3.00    7.20
 -13   2   1    9.10    9.00
 -12  -2   1   10.10    8.50
 -12  -2   1   33.60   10.90
 -12  -2   1   13.20   10.10
 -12   2   1    5.60    9.30
 -12   2   1   11.10    8.10
 -12   2   1   14.50   11.50
 -11  -2   1   74.19   12.60
 -11  -2   1   74.79   12.90
 -11   2   1   52.89   24.80
 -10  -2   1  162.48   13.90
 -10  -2   1  189.68    7.60
 -10  -2   1  189.98    8.70
 -10  -2   1  201.58   14.10
 -10   2   1  211.88   15.90
 -10   2   1  195.28   16.60
  -9  -2   1   43.50    9.80
  -9  -2   1   27.10    3.30
  -9  -2   1   31.40    5.00
  -9  -2   1   71.59   10.80
  -9   2   1   48.70   13.20
   8  -2  -1   60.59    4.00
  -8  -2   1   59.69    8.10
  -8  -2   1   47.20    7.90
  -8  -2   1   52.59    3.70
  -8  -2   1   56.39    5.00
  -8   2   1   68.69   12.90
  -8   2   1   71.89   10.50
   7  -2  -1  180.08   13.20
  -7  -2   1  196.58    7.90
   7  -2  -1  198.48    8.40
   7  -2  -1  192.48    9.20
  -7  -2   1  206.48   11.90
  -7  -2   1  193.28    8.70
  -7  -2   1  209.48   11.50
  -7   2   1  175.28   13.00
  -7   2   1  199.08   14.20
   7   2  -1  206.68   11.80
   6  -2  -1   35.50    3.70
  -6  -2   1   66.79    8.50
   6  -2  -1   55.59    8.50
  -6  -2   1   28.50    4.10
  -6  -2   1   28.50    3.00
   6  -2  -1   32.90    3.90
  -6  -2   1   51.59    7.40
  -6   2   1   34.10    9.40
   6   2  -1   40.70    5.80
  -6   2   1   44.20    8.20
  -5  -2   1    6.70    5.30
  -5  -2   1    4.60    2.70
  -5  -2   1    5.10    1.90
   5  -2  -1    7.10    2.90
   5  -2  -1    8.50    2.20
  -5  -2   1    3.70    4.40
   5  -2  -1    9.20    4.80
  -5   2   1   12.20    4.90
  -5   2   1   -0.70    6.20
   5   2  -1   10.30    5.20
  -4  -2   1  127.19    5.90
  -4  -2   1  126.39    8.40
  -4  -2   1  133.89    7.60
  -4  -2   1  124.99    7.50
   4  -2  -1  136.29    7.30
   4  -2  -1  153.88   10.60
   4  -2  -1  135.19    6.00
  -4   2   1  149.99   10.00
  -4   2   1  137.09   10.20
   4   2  -1  128.79    8.30
   3  -2  -1 3940.11  130.19
   3  -2  -1 3792.02  130.99
  -3  -2   1 3653.33  130.19
  -3  -2   1 3843.42  128.69
  -3  -2   1 3776.42  128.79
  -3   2   1 3794.62  129.59
  -3   2   1 3754.72  130.59
   3   2  -1 3808.22  130.29
   2  -2  -1    7.70    2.60
  -2  -2   1    9.10    3.40
   2  -2  -1    8.10    2.60
  -2  -2   1    5.80    1.50
   2  -2  -1    9.20    3.10
   2   2  -1    6.00    1.60
  -2   2   1    8.00    2.90
   2   2  -1   13.70    3.70
  -2   2   1    6.60    3.20
  -2   2   1    8.80    2.60
  -1  -2   1  172.88    7.70
   1  -2  -1  168.38    8.90
  -1  -2   1  174.58    6.90
  -1  -2   1  156.78    8.90
   1  -2  -1  170.38    7.30
  -1  -2   1  167.88    7.00
   1  -2  -1  182.48    8.20
   1   2  -1  170.18    7.70
   1   2  -1  176.18    7.00
   1   2  -1  152.78    9.50
  -1   2   1  163.78    7.20
   1   2  -1  169.78    6.90
  -1   2   1  161.68    8.60
  -1   2   1  178.18    8.50
   0  -2   1  450.45   17.00
   0  -2  -1  467.95   18.00
   0  -2   1  469.85   17.40
   0  -2   1  477.75   17.80
   0  -2  -1  464.55   17.40
   0  -2  -1  475.35   18.00
   0  -2   1  477.65   18.10
   0   2  -1  461.05   17.30
   0   2  -1  473.75   18.30
   0   2  -1  482.25   17.90
   0   2  -1  458.95   16.90
   0   2   1  477.05   18.00
   0   2   1  468.25   17.40
   0   2   1  480.75   18.30
   1  -2   1  191.88    9.30
   1  -2   1  181.48    7.80
  -1  -2  -1  187.08    9.40
  -1  -2  -1  185.38    8.70
  -1  -2  -1  183.48    8.70
   1  -2   1  183.98    8.90
   1  -2   1  183.38    8.20
   1   2   1  192.68    9.00
   1   2   1  186.78    9.30
   1   2   1  176.78    8.50
  -1   2  -1  185.18    7.70
  -1   2  -1  179.88    9.10
  -1   2  -1  180.98    8.00
   1   2   1  194.58    9.70
  -2  -2  -1  167.88    8.40
   2  -2   1  161.18    7.90
  -2  -2  -1  150.98    7.60
  -2  -2  -1  161.28    8.40
   2  -2   1  159.08    9.20
  -2  -2  -1  139.89    7.90
  -2   2  -1  160.58    7.40
  -2   2  -1  157.48    6.80
   2   2   1  144.59    7.90
  -2   2  -1  165.98    7.90
   2   2   1  157.28    8.00
   2   2   1  158.38    9.20
  -3  -2  -1  787.32   30.60
  -3  -2  -1  799.72   30.90
   3  -2   1  817.52   29.90
   3  -2   1  869.21   32.40
  -3  -2  -1  818.22   30.30
  -3  -2  -1  792.92   29.50
  -3   2  -1  837.12   29.80
  -3   2  -1  799.42   28.90
  -3   2  -1  851.71   32.50
   3   2   1  798.02   29.70
   3   2   1  828.22   30.70
  -4  -2  -1   37.40    6.10
   4  -2   1   47.40    4.90
  -4  -2  -1   36.00    7.80
   4  -2   1   63.69    7.50
  -4  -2  -1   49.40    5.40
   4  -2   1   45.50    7.70
  -4  -2  -1   42.10    6.80
  -4   2  -1   54.69    7.20
   4   2   1   37.90    4.90
   4   2   1   60.79    8.20
   4   2   1   32.90    5.30
  -4   2  -1   42.20    4.20
  -4   2  -1   71.79   10.80
  -5  -2  -1  122.89    7.00
  -5  -2  -1  107.59    8.50
   5  -2   1  125.29    7.00
   5  -2   1  119.59   10.10
   5  -2   1  139.59    9.20
  -5  -2  -1  105.99    8.60
   5   2   1  128.19    7.30
   5   2   1  113.99    8.30
   5   2   1  122.59    8.00
  -5   2  -1  137.19    8.50
  -5   2  -1  120.79    6.10
  -5   2  -1  123.89   10.80
  -6  -2  -1    5.60    3.10
  -6  -2  -1    9.70    5.50
   6  -2   1    9.50    4.40
   6  -2   1    3.10    6.60
  -6  -2  -1    8.90    6.00
   6  -2   1    6.20    3.00
   6   2   1    5.10    4.80
   6   2   1    5.00    5.20
  -6   2  -1   -1.40    6.40
  -6   2  -1    4.40    2.10
  -6   2  -1   11.60    4.30
   6   2   1    3.60    2.80
   7  -2   1  132.89   10.80
   7  -2   1  138.49   12.10
  -7  -2  -1  133.39    8.10
  -7  -2  -1  143.89   10.30
  -7  -2  -1  121.19   10.10
   7  -2   1  134.09    7.80
  -7   2  -1  134.99    6.60
   7   2   1  150.28    9.90
   7   2   1  143.19    8.00
  -7   2  -1  136.89   10.10
  -7   2  -1  143.79   12.60
  -8  -2  -1   99.29    7.40
  -8  -2  -1   88.89    9.50
  -8  -2  -1   92.79    9.40
   8  -2   1   75.69    6.90
   8   2   1   89.99    9.20
  -8   2  -1   95.19   11.60
  -8   2  -1  106.39   10.20
  -8   2  -1   90.49    5.40
  -9  -2  -1    4.80    6.80
  -9  -2  -1    5.80    7.20
  -9  -2  -1    8.80    4.40
   9  -2   1    8.90    3.70
  -9   2  -1    7.00    5.70
  -9   2  -1    3.60    8.70
  -9   2  -1    7.00    2.60
  10  -2   1    5.30    3.40
 -10  -2  -1   -1.00    7.50
 -10  -2  -1    2.10    7.40
 -10  -2  -1    1.30    4.10
 -10   2  -1    4.40    5.90
 -10   2  -1    7.70    2.50
 -10   2  -1    8.60    9.90
 -11  -2  -1    5.00    8.60
 -11  -2  -1   -0.80    7.90
 -11  -2  -1   -5.50    3.60
 -11   2  -1    2.70    2.40
 -11   2  -1   12.30   10.10
 -11   2  -1    4.90    6.80
 -12  -2  -1   15.20    9.50
 -12  -2  -1    6.70    3.30
 -12  -2  -1    2.20    7.50
 -12  -2  -1   13.10   10.10
 -12  -2  -1    7.80    2.30
 -12   2  -1    3.60    7.40
 -12   2  -1    7.60   11.80
 -13  -2  -1    8.30    8.90
 -13  -2  -1   34.00   11.70
 -13  -2  -1   25.60   11.70
 -13   2  -1   16.70   12.30
 -13   2  -1   17.60    8.80
 -13   2  -1   15.10    9.50
 -14  -2  -1    7.10   10.30
 -14  -2  -1   -3.40    8.00
 -14   2  -1   -0.50    7.50
 -14   2  -1    2.00   12.40
 -14   2  -1   -0.90    8.10
 -15  -2  -1   22.00   12.70
 -15  -2  -1   17.60   11.60
 -15  -2  -1   11.00    9.00
 -15   2  -1    3.40   13.40
 -15   2  -1    4.80    8.20
 -15   2  -1   12.40    9.40
 -16  -2  -1    9.50   12.70
 -16  -2  -1    1.30    9.60
 -16  -2  -1   14.60   11.30
 -16   2  -1    0.30   11.60
 -16   2  -1    3.20   10.50
 -16   2  -1   -5.60    7.70
 -17  -2  -1    5.00   11.30
 -17  -2  -1    4.60   10.10
 -17  -2  -1    2.10   10.80
 -17   2  -1   -5.70    8.30
 -17   2  -1   24.40   16.50
 -17   2  -1   -2.10   10.50
 -18  -2  -1    7.10   12.20
 -18  -2  -1   -6.30   12.40
 -18  -2  -1   -1.70   10.00
 -18   2  -1    5.50   13.30
 -18   2  -1    5.90   10.40
 -21  -2  -1   45.30   18.40
 -21  -2  -1   -0.50   12.50
 -21   2  -1   11.90   15.60
 -21   2  -1   11.70   13.20
 -21  -3   1   -6.60   11.70
 -21  -3   1    9.10   13.50
 -21   3   1   41.00   20.20
 -21   3   1    5.20   10.60
 -19   3   1   46.20   16.40
 -18  -3   1    2.10   11.40
 -18  -3   1    8.70   11.40
 -18  -3   1    5.00   11.40
 -18   3   1   17.20   11.10
 -18   3   1   -3.30    9.80
 -18   3   1   11.20   15.00
 -17  -3   1    7.30   10.90
 -17  -3   1   -2.50   12.60
 -17  -3   1    3.60   10.60
 -17   3   1   22.50   11.20
 -17   3   1    0.00   13.10
 -17   3   1   -3.00    9.30
 -16  -3   1    0.30    9.90
 -16  -3   1    4.10   10.40
 -16  -3   1    5.50   12.00
 -16   3   1   -0.20   13.50
 -16   3   1   -5.40    8.10
 -16   3   1   12.20    9.60
 -15  -3   1   14.40   10.10
 -15  -3   1   -0.60   10.20
 -15  -3   1   30.60   11.70
 -15   3   1   23.00   13.90
 -15   3   1   31.70   10.70
 -15   3   1   12.50    9.50
 -14  -3   1    2.80    9.30
 -14  -3   1    4.40    9.80
 -14  -3   1  -15.30    9.60
 -14   3   1   -3.10   12.80
 -14   3   1   -6.80    7.40
 -14   3   1    0.10    8.30
 -13  -3   1   15.60   11.00
 -13  -3   1   22.70   10.70
 -13   3   1    9.20   14.20
 -13   3   1   16.00    9.10
 -12  -3   1    5.80    3.80
 -12  -3   1    4.40    2.30
 -12  -3   1    6.20    9.20
 -12  -3   1    3.10    8.80
 -12   3   1    5.40   11.80
 -12   3   1    9.10    8.70
 -11  -3   1   37.30    5.20
 -11  -3   1   42.10   10.40
 -11  -3   1   28.90    3.50
 -11  -3   1   34.00   10.20
 -11   3   1   35.30    9.20
 -11   3   1   62.29   14.90
 -10  -3   1   17.30    8.20
 -10  -3   1    8.00    7.60
 -10  -3   1   17.20    4.00
 -10  -3   1   19.40    3.00
  10  -3  -1   14.40    3.00
 -10   3   1   10.40    7.10
  -9  -3   1   46.80    5.50
  -9  -3   1   66.89   10.10
   9  -3  -1   37.40    4.60
   9  -3  -1   39.70    5.10
  -9  -3   1   35.30    4.20
  -9  -3   1   61.29   10.50
   9  -3  -1   28.60   14.10
  -9   3   1   38.50   11.60
  -9   3   1   55.39    9.00
   8  -3  -1   58.69    5.20
  -8  -3   1   51.09    5.50
  -8  -3   1   53.39    8.20
   8  -3  -1   43.70    5.10
  -8  -3   1   50.59    7.00
  -8  -3   1   52.09    4.30
   8  -3  -1   32.70    7.90
  -8   3   1   48.70   10.60
  -8   3   1   67.99   13.20
   8   3  -1   69.99    9.90
  -7  -3   1   59.29    5.70
  -7  -3   1   47.40    6.30
   7  -3  -1   57.19    4.70
  -7  -3   1   55.79    4.30
  -7  -3   1   54.69    7.60
   7  -3  -1   54.59   10.20
   7  -3  -1   52.49    5.50
   7   3  -1   60.79    7.30
  -7   3   1   55.49    9.60
  -7   3   1   58.79    9.80
  -6  -3   1    4.10    3.40
   6  -3  -1    2.30    3.20
  -6  -3   1    3.70    2.20
  -6  -3   1    4.20    4.50
  -6  -3   1   10.00    5.90
   6  -3  -1    8.10    5.00
   6  -3  -1    8.30    2.50
  -6   3   1   17.30    8.00
  -6   3   1    9.30    4.90
   6   3  -1    8.40    5.60
   5  -3  -1    6.60    2.30
  -5  -3   1    5.10    2.20
   5  -3  -1    4.10    3.10
   5  -3  -1   15.50    5.00
  -5  -3   1    3.20    3.30
  -5  -3   1   -2.00    4.60
  -5  -3   1   -1.90    5.50
  -5   3   1   10.40    7.30
   5   3  -1    5.80    5.10
  -5   3   1   11.00    4.60
  -5   3   1   10.20    3.90
   4  -3  -1   32.70    5.60
  -4  -3   1   31.80    3.80
  -4  -3   1   34.80    3.20
  -4  -3   1   54.89    7.30
   4  -3  -1   40.70    8.40
  -4  -3   1   34.40    5.50
   4   3  -1   51.59    7.30
  -4   3   1   41.60    9.30
  -4   3   1   29.30    4.30
  -4   3   1   41.00    6.20
   3  -3  -1   14.10    4.70
  -3  -3   1   10.30    4.90
   3  -3  -1   20.70    4.40
  -3  -3   1    9.10    2.50
   3  -3  -1   15.40    4.20
  -3  -3   1    6.20    4.80
  -3   3   1   18.20    4.00
  -3   3   1   13.40    4.80
   3   3  -1    1.30    4.90
   2  -3  -1 2394.26   81.99
  -2  -3   1 2293.67   79.89
  -2  -3   1 2375.46   82.79
   2  -3  -1 2395.66   81.69
   2  -3  -1 2259.57   80.39
  -2  -3   1 2326.77   81.19
   2  -3  -1 2243.88   79.89
   2   3  -1 2264.47   79.89
  -2   3   1 2334.77   80.49
   2   3  -1 2311.07   79.29
   2   3  -1 2388.36   81.29
  -2   3   1 2365.26   81.59
  -1  -3   1  166.98    8.10
   1  -3  -1  147.29    7.00
  -1  -3   1  144.79    7.00
   1  -3  -1  156.88    7.60
  -1  -3   1  154.58    9.30
   1  -3  -1  159.28    8.90
   1  -3  -1  154.28    9.20
   1   3  -1  154.58    7.00
  -1   3   1  150.58    9.20
   1   3  -1  160.08   10.50
   1   3  -1  149.79    7.90
  -1   3   1  164.28    9.40
  -1   3   1  151.98    7.60
   1   3  -1  165.18    7.50
   0  -3   1  735.53   27.10
   0  -3  -1  673.73   25.90
   0  -3   1  698.73   26.00
   0  -3  -1  693.73   26.70
   0  -3   1  709.53   26.50
   0  -3  -1  721.53   27.10
   0  -3   1  663.33   25.20
   0   3   1  708.23   27.00
   0   3  -1  717.33   26.60
   0   3   1  689.83   27.40
   0   3  -1  699.83   26.00
   0   3  -1  699.53   25.20
   0   3  -1  708.93   27.30
   0   3   1  721.53   26.20
   1  -3   1 2190.48   74.69
  -1  -3  -1 2176.68   75.09
  -1  -3  -1 2189.48   75.09
   1  -3   1 2142.99   75.39
  -1  -3  -1 2072.89   74.19
   1  -3   1 2022.10   73.29
   1  -3   1 2093.79   73.99
  -1   3  -1 2177.78   74.79
  -1   3  -1 2142.79   75.49
   1   3   1 2199.98   75.29
   1   3   1 2093.49   74.29
  -1   3  -1 2099.89   73.29
  -1   3  -1 2061.49   73.89
   1   3   1 2164.08   75.49
  -2  -3  -1  305.87   14.20
   2  -3   1  340.57   13.80
   2  -3   1  318.37   13.00
  -2  -3  -1  338.47   15.30
  -2  -3  -1  343.37   14.70
   2  -3   1  339.47   14.60
   2  -3   1  339.27   15.80
  -2   3  -1  328.57   14.70
   2   3   1  324.47   15.10
   2   3   1  348.17   16.00
  -2   3  -1  319.47   12.90
   2   3   1  314.87   14.30
  -2   3  -1  330.77   13.70
   2   3   1  308.17   14.10
  -3  -3  -1  388.06   16.90
   3  -3   1  384.86   18.40
  -3  -3  -1  372.76   16.10
  -3  -3  -1  373.16   17.40
   3  -3   1  392.36   16.50
  -3   3  -1  394.56   18.60
   3   3   1  397.36   19.10
  -3   3  -1  386.96   16.70
  -3   3  -1  369.66   14.80
  -3   3  -1  385.86   15.80
   3   3   1  394.36   15.70
   3   3   1  381.46   16.70
  -4  -3  -1    0.70    3.10
   4  -3   1    1.80    3.80
   4  -3   1    0.00    0.40
  -4  -3  -1   -1.70    5.20
   4  -3   1    7.80    6.40
  -4  -3  -1    2.70    5.30
  -4  -3  -1    0.50    3.60
   4   3   1    0.20    4.00
   4   3   1    0.40    1.00
  -4   3  -1    5.10    7.10
  -4   3  -1    3.40    3.60
  -4   3  -1    4.50    2.30
   4   3   1   -3.60    4.90
  -5  -3  -1   41.80    7.20
  -5  -3  -1   34.70    7.50
   5  -3   1   35.90    7.10
  -5  -3  -1   18.60    5.00
   5  -3   1   33.40    9.10
  -5  -3  -1   23.90    6.80
   5  -3   1   27.50    4.00
  -5   3  -1   35.40    5.30
  -5   3  -1   21.50    3.60
   5   3   1   30.40    5.40
   5   3   1   38.30    7.20
  -5   3  -1   34.90    9.30
   5   3   1   34.70    5.50
  -6  -3  -1   25.70    7.10
  -6  -3  -1   23.30    6.00
  -6  -3  -1   22.10    4.30
  -6  -3  -1   26.80    7.30
   6  -3   1   21.20    3.90
   6  -3   1   19.00    5.40
  -6   3  -1   35.40    9.30
   6   3   1   29.40    5.70
  -6   3  -1   18.00    4.70
   6   3   1   15.40    4.40
  -6   3  -1   24.70    3.40
   6   3   1   26.50    7.00
   7  -3   1  133.29    8.10
  -7  -3  -1  129.99    8.10
   7  -3   1  116.89   11.20
  -7  -3  -1  135.19    9.80
  -7  -3  -1  136.49   10.70
  -7  -3  -1  125.49   11.70
   7   3   1  137.29    9.10
  -7   3  -1  129.49    6.80
  -7   3  -1  125.09   10.30
  -7   3  -1  131.49   12.60
   7   3   1  130.79   10.10
  -8  -3  -1  185.58   13.10
  -8  -3  -1  185.18   10.20
  -8  -3  -1  169.08   12.20
   8  -3   1  185.38   10.10
   8  -3   1  190.08   13.70
  -8   3  -1  189.38   12.80
   8   3   1  173.98   11.20
   8   3   1  187.58   12.20
  -8   3  -1  179.48    8.70
  -8   3  -1  161.58   15.00
  -9  -3  -1  251.17   12.60
   9  -3   1  247.48   12.30
  -9  -3  -1  268.37   16.00
   9  -3   1  258.77   16.90
  -9  -3  -1  272.07   15.60
  -9   3  -1  246.38   10.80
  -9   3  -1  244.08   18.50
  -9   3  -1  240.28   15.20
 -10  -3  -1    7.40    8.40
 -10  -3  -1    5.30    8.20
 -10  -3  -1   16.00    5.30
  10  -3   1    7.70    3.90
  10  -3   1   10.10    4.50
 -10   3  -1    9.20   10.20
 -10   3  -1    8.30    6.30
 -10   3  -1    7.90    3.00
 -11  -3  -1   -0.70    7.90
 -11  -3  -1    7.80    5.30
 -11  -3  -1    5.70    8.50
  11  -3   1    7.70    4.40
  11  -3   1    3.90    2.70
 -11   3  -1   11.10    6.90
 -11   3  -1   15.80   11.50
 -11   3  -1    6.00    3.00
 -12  -3  -1   -0.20    9.00
 -12  -3  -1    6.30    2.90
 -12  -3  -1    7.30    9.80
  12  -3   1    4.90    2.40
 -12  -3  -1    6.70    5.20
  12  -3   1    8.30    3.60
 -12   3  -1    9.80    7.10
 -12   3  -1    8.40   11.90
 -13  -3  -1   -2.20   10.10
 -13  -3  -1    8.50   10.60
 -13  -3  -1   12.70    3.10
 -13  -3  -1   18.50    4.70
 -13   3  -1   15.40    8.30
 -13   3  -1    7.70   13.00
 -14  -3  -1   13.00   10.80
 -14  -3  -1    3.70    8.80
 -14  -3  -1   21.40   12.70
 -14  -3  -1   -5.20    9.50
 -14   3  -1    5.70    8.10
 -14   3  -1   13.20   13.80
 -15  -3  -1   16.70   12.80
 -15  -3  -1   -4.50    9.80
 -15  -3  -1   13.60   20.70
 -15  -3  -1   -6.10   10.60
 -15   3  -1   -3.40    7.60
 -15   3  -1   16.90   10.20
 -15   3  -1    5.60   13.30
 -16  -3  -1   41.70   13.50
 -16  -3  -1    1.40   10.90
 -16  -3  -1    5.60    9.20
 -16  -3  -1    9.10   11.40
 -16   3  -1   -0.40   12.90
 -16   3  -1   -1.80    8.10
 -16   3  -1    9.80   10.10
 -17  -3  -1   15.00   12.20
 -17  -3  -1    4.90   10.10
 -17  -3  -1   -4.30   12.50
 -17   3  -1   -8.40    8.30
 -17   3  -1   13.70   15.10
 -17   3  -1   17.40   11.90
 -18  -3  -1   23.60   14.20
 -18  -3  -1   -4.90   13.00
 -18   3  -1   41.40   18.20
 -18   3  -1    4.90   10.20
 -19  -3  -1   28.80   13.50
 -19  -3  -1   17.20   14.80
 -19   3  -1   56.59   20.10
 -19   3  -1   42.40   14.20
 -21  -3  -1    8.60   15.40
 -21  -3  -1   33.00   12.00
 -21   3  -1   -5.40   11.30
 -21   3  -1    7.80   17.80
 -21   3  -1   10.40   12.90
 -21  -4   1   37.10   13.80
 -21  -4   1   22.40   15.60
 -21   4   1   -7.60    9.00
 -21   4   1   13.40   18.60
 -21   4   1   -3.20    9.40
 -18  -4   1    9.00   10.90
 -18   4   1   -0.60   22.80
 -17  -4   1   -2.90   17.60
 -17  -4   1    7.80   10.90
 -17  -4   1   12.40   11.00
 -17   4   1    8.90    9.70
 -17   4   1    6.30    9.40
 -17   4   1    0.40   13.80
 -16  -4   1    1.20   10.60
 -16  -4   1   -2.70   10.10
 -16  -4   1   -8.70    9.50
 -16   4   1   16.60   10.20
 -16   4   1   -0.40    9.00
 -16   4   1   -0.20   11.50
 -15  -4   1   10.20   10.10
 -15  -4   1   -0.50    9.60
 -15   4   1    3.20   13.40
 -15   4   1   -7.70   11.80
 -14  -4   1  -13.10    8.50
 -14  -4   1   10.80   10.30
 -14   4   1   -0.60    8.80
 -14   4   1   -2.40   12.20
 -13  -4   1   -5.70    9.50
 -13  -4   1    1.70    5.00
 -13  -4   1    3.70   10.40
 -13  -4   1   -0.30    3.00
 -13   4   1    1.40    8.60
 -13   4   1  -12.10   11.10
 -12  -4   1   11.50    9.90
  12  -4  -1    3.20    4.10
 -12  -4   1    2.10    3.20
 -12  -4   1    9.80    4.90
  12  -4  -1    3.80    3.10
 -12  -4   1   -2.60    7.90
 -12   4   1    5.40    8.10
 -12   4   1   12.60   12.50
 -11  -4   1    2.40    4.20
  11  -4  -1    5.10    4.20
 -11  -4   1   15.20    9.40
 -11  -4   1   -3.10    6.90
  11  -4  -1    6.00    3.30
  11  -4  -1   -1.80    8.00
 -11  -4   1    3.30    3.00
 -11   4   1   -0.80   10.30
 -11   4   1    3.30    7.50
 -10  -4   1   47.90    6.50
 -10  -4   1   41.00    9.20
  10  -4  -1   36.40    5.20
 -10  -4   1   54.09   13.10
 -10  -4   1   35.10    4.90
  10  -4  -1   27.00    9.20
  10  -4  -1   32.50    5.20
 -10   4   1   57.89   14.30
  10   4  -1   26.80    9.10
 -10   4   1   37.40    8.70
  -9  -4   1    2.60    3.70
  -9  -4   1    0.30    7.30
  -9  -4   1    8.60    2.90
   9  -4  -1    5.70    6.60
   9  -4  -1    0.10    3.50
   9  -4  -1    2.50    3.20
  -9  -4   1    5.80    6.10
  -9   4   1   -3.20   10.50
  -9   4   1    5.90    6.50
   9   4  -1    2.30    6.50
   8  -4  -1  101.19    6.90
   8  -4  -1  125.09   21.00
  -8  -4   1  108.79    6.50
  -8  -4   1   97.99    8.00
  -8  -4   1  108.39   10.30
  -8  -4   1  106.59    8.00
   8  -4  -1   86.89    7.70
  -8   4   1   98.39   12.00
   8   4  -1  108.99   10.30
  -8   4   1  117.29   12.30
  -7  -4   1   16.80    6.80
   7  -4  -1   13.40    6.30
  -7  -4   1   10.60    4.30
   7  -4  -1   11.90    4.20
  -7  -4   1    9.60    5.20
   7  -4  -1   12.50    3.40
  -7  -4   1    9.40    3.10
  -7   4   1    0.60    8.30
   7   4  -1   22.00    7.30
  -7   4   1   15.20    6.20
   6  -4  -1   15.20    5.90
  -6  -4   1   18.70    7.40
   6  -4  -1   21.00    3.60
  -6  -4   1   13.40    4.40
  -6  -4   1   23.50    3.50
  -6  -4   1   25.80    7.20
   6  -4  -1   16.60    4.60
  -6   4   1   30.90    9.80
   6   4  -1   32.50    7.40
  -6   4   1   21.10    6.00
  -6   4   1   25.30    5.50
  -5  -4   1   50.89    4.40
   5  -4  -1   39.90    8.40
  -5  -4   1   44.90    6.80
   5  -4  -1   46.50    6.50
  -5  -4   1   52.69    8.30
  -5  -4   1   42.10    6.20
   5   4  -1   47.10    6.80
  -5   4   1   41.50    8.50
  -5   4   1   40.20    5.20
  -5   4   1   46.60   10.30
  -4  -4   1  248.18   12.90
  -4  -4   1  240.98   15.40
  -4  -4   1  253.57   11.00
  -4  -4   1  280.57   13.90
   4  -4  -1  265.37   13.70
   4  -4  -1  250.67   14.20
  -4   4   1  263.37   11.80
   4   4  -1  253.67   13.20
  -4   4   1  256.77   15.40
  -4   4   1  267.27   14.50
   3  -4  -1   13.90    3.00
   3  -4  -1   17.50    5.20
  -3  -4   1   12.30    5.10
  -3  -4   1   16.10    5.60
  -3  -4   1   19.10    3.20
   3  -4  -1   13.90    4.70
   3  -4  -1   11.00    4.50
  -3   4   1   12.10    5.00
   3   4  -1   19.30    6.20
  -3   4   1   19.10    4.80
  -2  -4   1  194.18   10.30
  -2  -4   1  184.58   12.00
   2  -4  -1  180.38    8.80
  -2  -4   1  192.58    8.90
   2  -4  -1  182.28   11.40
   2  -4  -1  180.78    9.50
   2  -4  -1  182.08   12.00
   2   4  -1  189.58   14.10
   2   4  -1  199.88    9.30
  -2   4   1  184.68    9.50
   2   4  -1  185.28    8.70
  -2   4   1  191.38   12.20
   2   4  -1  180.78   10.20
   1  -4  -1 4608.94  164.08
  -1  -4   1 4716.33  164.18
   1  -4  -1 4812.62  164.98
   1  -4  -1 4760.42  166.78
  -1  -4   1 4883.01  165.48
   1  -4  -1 4899.61  166.28
  -1  -4   1 4820.82  166.78
   1   4  -1 4997.50  167.58
   1   4  -1 4995.80  165.58
  -1   4   1 4743.73  165.08
   1   4  -1 4654.43  164.08
   1   4  -1 4875.61  164.98
  -1   4   1 4839.52  166.28
   0  -4   1  587.04   24.20
   0  -4  -1  638.74   26.10
   0  -4  -1  629.94   24.40
   0  -4   1  609.54   23.40
   0  -4   1  637.84   26.00
   0  -4  -1  643.34   23.50
   0   4  -1  661.23   26.90
   0   4  -1  623.14   23.40
   0   4  -1  651.03   25.20
   0   4   1  639.94   26.60
   0   4   1  612.64   24.40
   0   4  -1  609.74   24.40
   1  -4   1 1025.40   38.30
  -1  -4  -1 1082.19   40.00
  -1  -4  -1 1089.59   40.10
   1  -4   1 1010.60   37.50
  -1  -4  -1 1013.30   38.70
   1  -4   1 1043.10   39.50
   1   4   1 1085.19   40.60
  -1   4  -1 1047.50   39.90
  -1   4  -1 1075.49   40.10
  -1   4  -1 1017.10   37.40
   1   4   1 1064.99   40.50
  -1   4  -1 1043.20   38.40
   1   4   1 1056.69   38.90
   2  -4   1   11.30    3.10
  -2  -4  -1    9.90    4.10
   2  -4   1   26.20    5.40
  -2  -4  -1   23.60    6.10
  -2  -4  -1   12.70    4.70
   2  -4   1   16.40    4.80
   2   4   1   24.10    6.20
   2   4   1   21.00    6.00
  -2   4  -1    7.80    4.60
   2   4   1   17.40    5.70
   2   4   1   27.20    7.40
  -2   4  -1   15.50    3.30
  -2   4  -1   15.10    7.30
  -2   4  -1   18.60    5.00
  -3  -4  -1   41.70    7.30
   3  -4   1   26.90    5.70
   3  -4   1   26.90    5.20
  -3  -4  -1   25.00    5.00
   3  -4   1   31.20    4.30
  -3  -4  -1   17.80    5.00
   3   4   1   42.10    6.80
   3   4   1   21.50    5.20
  -3   4  -1   25.50    3.90
  -3   4  -1   38.50    8.70
   3   4   1   34.10    6.70
  -3   4  -1   22.70    4.90
  -3   4  -1   36.00    6.00
   3   4   1   28.40    6.80
   4  -4   1   62.19    7.70
  -4  -4  -1   67.59    7.60
  -4  -4  -1   65.69    8.40
  -4  -4  -1   68.59    6.80
  -4  -4  -1   62.89    6.70
  -4   4  -1   62.19    5.90
  -4   4  -1   66.09    5.00
  -4   4  -1   65.39    8.60
  -4   4  -1   68.59    7.90
   4   4   1   59.59    5.60
   4   4   1   62.79    6.90
  -5  -4  -1  334.17   16.20
  -5  -4  -1  328.87   17.10
  -5  -4  -1  342.77   15.10
   5  -4   1  328.37   16.20
  -5  -4  -1  312.07   14.80
  -5   4  -1  323.37   14.90
  -5   4  -1  326.07   18.50
  -5   4  -1  333.17   16.00
  -5   4  -1  315.57   13.40
   5   4   1  314.67   13.50
   5   4   1  327.27   16.30
  -6  -4  -1  118.69   11.40
   6  -4   1  131.39   10.60
  -6  -4  -1  125.89    9.20
   6  -4   1  139.79    7.90
  -6  -4  -1  138.49   10.80
  -6   4  -1  136.89   12.30
   6   4   1  125.39    7.50
  -6   4  -1  112.89    8.30
  -6   4  -1  134.69   10.40
  -6   4  -1  128.59    8.00
   6   4   1  135.79   10.30
   7  -4   1   87.19   10.70
  -7  -4  -1   68.09    7.10
   7  -4   1   72.29    6.80
  -7  -4  -1   65.29    7.90
  -7  -4  -1   66.79    9.30
  -7  -4  -1   62.39   10.60
   7   4   1   68.69    6.30
  -7   4  -1   71.39    5.60
   7   4   1   69.99    8.80
  -7   4  -1   81.09   13.80
  -7   4  -1   74.29    9.50
   8  -4   1   14.50    6.20
   8  -4   1    7.40    4.10
  -8  -4  -1    5.40    7.70
  -8  -4  -1    5.30    6.80
  -8  -4  -1    5.90    4.20
  -8  -4  -1    5.90    6.20
   8   4   1   -1.10    6.60
  -8   4  -1   14.60    5.80
   8   4   1   12.80    5.50
  -8   4  -1    8.50    3.20
  -8   4  -1   19.00   10.20
   9  -4   1   10.90    6.90
  -9  -4  -1    9.90    7.60
  -9  -4  -1    8.60    4.40
  -9  -4  -1   -0.70    7.00
   9  -4   1    6.20    4.30
  -9  -4  -1    2.90    7.60
  -9   4  -1    3.50    5.60
  -9   4  -1    7.30    9.20
  -9   4  -1    6.70    3.20
   9   4   1    2.40    7.30
  10  -4   1   26.00   10.00
 -10  -4  -1   25.60    9.80
 -10  -4  -1   19.80    9.00
  10  -4   1   13.50    5.40
 -10  -4  -1   14.70   10.00
 -10  -4  -1   16.70    5.40
  10  -4   1   11.50    4.80
 -10   4  -1   16.20   11.20
 -10   4  -1   24.70    4.20
 -10   4  -1   14.70    6.90
 -11  -4  -1   52.19   12.00
  11  -4   1   48.20   11.10
 -11  -4  -1   31.80    5.40
 -11  -4  -1   32.20   10.90
  11  -4   1   35.70    6.30
 -11  -4  -1   53.29    7.50
 -11  -4  -1   59.39   12.70
 -11   4  -1   51.79   15.20
 -11   4  -1   34.70    5.50
 -11   4  -1   33.60    8.40
 -12  -4  -1   -4.20    8.30
 -12  -4  -1    4.20    3.20
 -12  -4  -1    3.70    9.10
 -12  -4  -1   12.30    6.20
  12  -4   1   -3.10    4.70
  12  -4   1    0.80    3.40
 -12  -4  -1    9.00   10.80
 -12   4  -1   13.20    7.90
 -12   4  -1  -10.20    9.10
 -13  -4  -1   30.80   11.80
 -13  -4  -1   29.10   12.90
 -13  -4  -1   26.60   11.60
  13  -4   1   17.00    4.90
 -13  -4  -1   15.40    6.30
 -13  -4  -1   16.40    3.80
 -13   4  -1   11.50    8.30
 -13   4  -1   24.40   14.10
 -14  -4  -1   -8.00    9.60
 -14  -4  -1   -3.00    8.40
 -14  -4  -1   17.90   10.60
 -14  -4  -1   20.30   12.60
 -14  -4  -1   -3.00    2.80
 -14   4  -1   -0.10    7.70
 -14   4  -1  -14.70   10.60
 -15  -4  -1   33.40   13.20
 -15  -4  -1   -0.70   10.40
 -15  -4  -1    5.10   10.80
 -15   4  -1    1.50    7.90
 -15   4  -1   -1.70   12.60
 -16  -4  -1   -4.70   11.40
 -16  -4  -1   -2.30    9.40
 -16  -4  -1    2.40    9.30
 -16   4  -1    2.30    9.20
 -16   4  -1   -6.00    7.70
 -16   4  -1   13.90   13.00
 -17  -4  -1   -6.70   10.30
 -17  -4  -1   -8.30   12.50
 -17   4  -1   25.90   16.00
 -17   4  -1   -2.30    9.70
 -18  -4  -1   13.90   13.40
 -18  -4  -1   14.00   13.60
 -18   4  -1   14.20   16.50
 -20  -4  -1   26.20   14.10
 -20  -4  -1   42.00   15.90
 -20  -4  -1    3.80   11.10
 -20   4  -1   20.80   15.90
 -20   4  -1   18.70   13.00
 -21  -4  -1   14.90   12.20
 -21  -4  -1   11.60   15.00
 -21   4  -1   15.50   10.50
 -21   4  -1   -2.30   12.10
 -21   4  -1   40.10   19.80
 -21  -5   1   16.70   14.40
 -21  -5   1  -24.40   10.90
 -21  -5   1   22.50   13.50
 -21   5   1    6.20    9.40
 -21   5   1    6.40   17.60
 -21   5   1    0.70   10.80
 -20  -5   1   -1.00   12.60
 -20  -5   1    3.50   14.00
 -20  -5   1    3.10   10.70
 -20   5   1   -4.70    8.80
 -20   5   1   -6.90   10.30
 -20   5   1    7.50   16.60
 -18  -5   1    9.60   19.40
 -17  -5   1   13.40   11.60
 -17  -5   1    7.60   11.50
 -17  -5   1   -1.80   10.80
 -17   5   1   -9.80    8.70
 -17   5   1   -0.90   14.50
 -17   5   1   -5.30    9.00
 -16  -5   1    0.20   10.50
 -16  -5   1   22.20   13.00
 -16   5   1   -1.60    8.60
 -16   5   1    6.50   13.70
 -15  -5   1   19.20   10.70
 -15  -5   1    8.00    3.10
 -15  -5   1    7.10   10.50
 -15  -5   1    5.90    4.70
 -15   5   1    2.10    8.60
 -15   5   1    6.00   13.60
 -14  -5   1    2.60   10.40
 -14  -5   1    2.90    5.50
 -14  -5   1    2.90    8.80
 -14  -5   1    5.30    3.50
 -14  -5   1   17.70   15.00
 -14   5   1   -5.90   14.60
 -14   5   1    2.30   12.80
 -13  -5   1   -3.00    3.70
  13  -5  -1   15.50    5.10
 -13  -5   1    1.10   12.30
 -13  -5   1    7.30   10.40
  13  -5  -1   -0.30    3.80
 -13  -5   1   12.10    9.70
 -13  -5   1    1.30    5.60
 -13   5   1  -10.60   11.10
 -13   5   1   -6.50    8.50
  12  -5  -1   64.59   11.20
 -12  -5   1   90.29   12.90
  12  -5  -1  109.39    9.00
 -12  -5   1   85.09    7.10
 -12  -5   1   99.59   17.80
 -12  -5   1   70.89   10.30
 -12  -5   1   98.39    9.10
  12  -5  -1   92.09   17.50
 -12   5   1   72.59   15.50
 -12   5   1   99.79   16.20
  11  -5  -1   10.70    4.80
  11  -5  -1    8.40    8.90
 -11  -5   1    9.90    9.40
 -11  -5   1   20.40    5.40
 -11  -5   1   12.60   10.60
 -11  -5   1    6.20    7.80
  11  -5  -1    5.70    4.40
 -11  -5   1    7.80    3.70
 -11   5   1    2.60    8.20
 -11   5   1    7.70    6.70
  11   5  -1   10.40    8.80
 -11   5   1   14.10   11.60
  10  -5  -1    8.70    4.40
 -10  -5   1   12.10    4.90
 -10  -5   1   25.50    7.60
  10  -5  -1   17.80    4.90
 -10  -5   1   20.00    9.60
 -10  -5   1    9.40    3.80
 -10  -5   1   28.60   10.60
  10  -5  -1    8.60    8.30
 -10   5   1   13.40    6.40
  10   5  -1    7.80    7.80
 -10   5   1   13.30    7.50
 -10   5   1    7.20   10.80
  -9  -5   1    7.10    7.50
   9  -5  -1    3.10    3.50
  -9  -5   1    2.90    8.00
   9  -5  -1   10.60    7.60
  -9  -5   1    9.10    4.50
   9  -5  -1    8.30    4.30
  -9  -5   1    9.90    3.60
  -9  -5   1   -1.00    5.70
  -9   5   1    9.80    6.80
  -9   5   1    7.90    5.60
  -9   5   1   -3.20    8.80
   9   5  -1   13.80    7.70
  -8  -5   1  109.79   14.20
  -8  -5   1   95.49    7.50
   8  -5  -1  109.39    7.80
   8  -5  -1  130.99   14.30
   8  -5  -1  112.99    9.30
  -8  -5   1  120.79   11.00
  -8  -5   1  106.29    9.10
  -8  -5   1  107.79    7.30
  -8   5   1  123.99    8.80
   8   5  -1  103.09   10.60
  -8   5   1  108.99   12.90
   7  -5  -1    8.40    6.50
  -7  -5   1    0.60    4.20
  -7  -5   1   -0.50    5.70
  -7  -5   1    0.30    6.30
  -7  -5   1    8.30    3.40
   7  -5  -1    0.40    4.00
  -7  -5   1    4.40    3.10
   7  -5  -1    3.70    3.30
  -7   5   1    3.80    8.60
  -7   5   1    2.60    4.50
   7   5  -1   -5.00    5.90
  -7   5   1    3.40    5.80
  -6  -5   1    2.40    2.90
  -6  -5   1    3.50    5.70
   6  -5  -1    4.30    5.60
  -6  -5   1   10.60    4.40
   6  -5  -1    2.80    4.00
   6  -5  -1   -0.50    1.30
  -6  -5   1    0.20    5.10
  -6   5   1   13.80    8.20
   6   5  -1    1.80    6.10
  -6   5   1   10.70    5.70
  -5  -5   1   10.50    4.80
   5  -5  -1    7.80    5.40
  -5  -5   1   -0.40    5.50
  -5  -5   1    7.10    3.10
   5  -5  -1    9.20    4.80
  -5  -5   1    2.90    4.80
  -5   5   1    8.70    4.30
  -5   5   1    8.50    7.80
   5   5  -1    8.80    6.20
  -5   5   1    5.70    5.10
  -4  -5   1   44.20    7.40
   4  -5  -1   35.30    4.80
   4  -5  -1   45.10    5.80
   4  -5  -1   41.60    7.40
   4  -5  -1   48.90    9.00
  -4  -5   1   45.50    7.70
  -4  -5   1   50.99    8.00
  -4  -5   1   44.30    5.00
  -4   5   1   44.10    8.90
  -4   5   1   66.29   11.60
  -4   5   1   39.20    5.30
  -3  -5   1  195.78    9.40
   3  -5  -1  182.38   12.10
   3  -5  -1  186.18   10.10
  -3  -5   1  186.88   11.20
   3  -5  -1  175.58   12.10
  -3  -5   1  179.78   12.00
  -3  -5   1  187.68   13.00
   3  -5  -1  181.18    9.10
  -3   5   1  191.48   12.70
   3   5  -1  194.48   11.40
  -3   5   1  176.98    9.90
  -2  -5   1  515.15   23.50
   2  -5  -1  511.25   23.20
   2  -5  -1  505.65   20.80
   2  -5  -1  487.55   19.80
  -2  -5   1  503.45   21.50
  -2  -5   1  511.95   20.00
   2  -5  -1  509.15   22.60
  -2   5   1  508.05   20.90
   2   5  -1  496.15   20.00
   2   5  -1  514.75   25.70
   2   5  -1  522.35   21.60
  -2   5   1  522.55   22.90
   2   5  -1  500.45   19.70
   1  -5  -1 2150.18   76.29
  -1  -5   1 2181.48   76.89
   1  -5  -1 2104.69   75.29
   1  -5  -1 2072.69   78.39
  -1  -5   1 2150.38   75.39
   1  -5  -1 2241.58   78.09
  -1  -5   1 2125.39   78.29
   1   5  -1 2219.48   79.29
   1   5  -1 2091.29   75.29
   1   5  -1 2183.48   76.49
   1   5  -1 2176.28   76.99
  -1   5   1 2145.89   76.49
  -1   5   1 2259.07   78.39
   0  -5   1  211.78   10.20
   0  -5   1  192.88   11.00
   0  -5  -1  218.88   11.30
   0  -5   1  175.88   13.10
   0  -5  -1  206.68   13.20
   0  -5  -1  210.28   12.90
   0  -5  -1  211.18   10.30
   0   5   1  218.28   11.60
   0   5  -1  197.88   11.60
   0   5  -1  192.98   10.90
   0   5   1  178.48   14.20
   0   5  -1  204.28    9.90
   0   5  -1  192.88   15.00
  -1  -5  -1  130.09   11.00
  -1  -5  -1  143.49    9.10
   1  -5   1  126.49    8.60
  -1  -5  -1  130.89   10.30
  -1  -5  -1  118.89    8.10
   1  -5   1  135.49    7.90
   1  -5   1  111.59   10.90
  -1   5  -1  117.49    8.10
   1   5   1  131.59    8.90
   1   5   1  124.09   12.10
  -1   5  -1  136.19    7.50
  -1   5  -1  113.49   11.90
  -1   5  -1  120.69    9.80
  -2  -5  -1   44.70    8.50
   2  -5   1   35.40    5.70
   2  -5   1   40.70    7.90
   2  -5   1   37.10    4.80
  -2  -5  -1   61.89    8.20
  -2  -5  -1   38.10    6.40
  -2   5  -1   44.80    9.30
   2   5   1   53.59    8.80
  -2   5  -1   41.40    6.80
  -2   5  -1   35.30    5.40
   2   5   1   41.80    6.70
  -2   5  -1   29.10    4.60
   3  -5   1    6.60    4.50
  -3  -5  -1    3.10    4.00
   3  -5   1    4.10    4.40
   3  -5   1    5.10    3.10
  -3  -5  -1    0.70    3.90
  -3  -5  -1    9.30    5.60
  -3   5  -1   11.40    7.00
   3   5   1    1.30    5.10
  -3   5  -1    2.50    2.50
   3   5   1    3.40    6.00
  -3   5  -1    3.80    4.30
  -3   5  -1    5.80    4.50
   3   5   1   10.80    6.60
  -4  -5  -1    9.60    6.00
  -4  -5  -1    7.20    4.40
   4  -5   1    9.90    4.70
   4  -5   1    9.90    3.40
  -4  -5  -1   16.20    4.90
  -4   5  -1   11.70    3.10
   4   5   1   19.40    7.60
  -4   5  -1   18.80    5.20
   4   5   1   12.90    5.60
  -4   5  -1   12.10    4.80
   4   5   1   17.30    6.40
  -4   5  -1   15.90    8.00
  -5  -5  -1   39.20    8.50
   5  -5   1   18.70    5.60
  -5  -5  -1   30.20    5.80
  -5  -5  -1   23.00    5.80
   5   5   1   24.30    4.20
   5   5   1   34.40    7.80
  -5   5  -1   27.30    4.20
  -5   5  -1   35.00    6.80
  -5   5  -1   24.20    5.60
  -5   5  -1   36.30    9.50
  -6  -5  -1   27.50    7.00
  -6  -5  -1   52.49    9.40
   6  -5   1   38.30    7.00
  -6  -5  -1   52.19    7.80
  -6  -5  -1   32.50    5.80
   6   5   1   27.00    3.90
   6   5   1   48.00    7.80
  -6   5  -1   49.00    7.60
  -6   5  -1   39.30    6.90
  -6   5  -1   64.69   12.50
  -6   5  -1   27.20    4.70
  -7  -5  -1   78.99   11.20
  -7  -5  -1   90.39    9.40
  -7  -5  -1   86.89   10.30
  -7  -5  -1   98.79    8.40
   7  -5   1   85.49   11.50
   7  -5   1   86.99    7.50
   7   5   1   83.09    9.20
  -7   5  -1  103.99   11.20
  -7   5  -1   87.49   10.20
  -7   5  -1   88.69   11.70
  -7   5  -1   88.19    8.00
   7   5   1   78.09    6.00
   8  -5   1    3.70    6.10
  -8  -5  -1   15.90    5.00
   8  -5   1    3.20    3.80
  -8  -5  -1   30.80    8.00
  -8  -5  -1   17.70    7.80
  -8  -5  -1   12.70    6.90
   8   5   1    9.10    4.80
   8   5   1   15.90    7.80
  -8   5  -1   10.70    5.90
  -8   5  -1   12.70    6.00
  -8   5  -1   22.10   18.70
  -8   5  -1    8.50    3.40
  -9  -5  -1   19.50    4.20
  -9  -5  -1   11.20    8.20
   9  -5   1   18.80    5.60
   9  -5   1   15.50    8.60
  -9  -5  -1   29.50    9.90
  -9  -5  -1   30.20    8.80
  -9  -5  -1   22.60    5.80
  -9   5  -1   15.40    4.20
  -9   5  -1   13.70   10.60
  -9   5  -1   11.10    6.60
  -9   5  -1   24.50    7.10
   9   5   1   33.60    9.70
  10  -5   1   -0.40    4.60
 -10  -5  -1    0.60    8.20
 -10  -5  -1    2.60    8.70
  10  -5   1    9.70    7.90
 -10  -5  -1   -2.30    3.20
  10  -5   1    4.90    4.70
 -10  -5  -1   -1.90    8.40
 -10  -5  -1   -4.70    4.60
 -10   5  -1   -1.60    3.30
 -10   5  -1   -5.40    9.30
 -10   5  -1    3.90    6.80
  10   5   1    8.30    8.50
  11  -5   1   26.70    5.80
 -11  -5  -1   37.10   12.70
 -11  -5  -1   30.30    6.70
 -11  -5  -1   32.10    5.00
  11  -5   1   15.00    9.40
 -11  -5  -1   31.30   11.90
  11  -5   1   21.10    6.30
 -11  -5  -1   47.60   11.30
 -11   5  -1   35.00   14.00
 -11   5  -1   35.00    5.20
 -11   5  -1   23.80    8.50
 -12  -5  -1   40.20   12.00
 -12  -5  -1   34.10   13.00
  12  -5   1   45.00    7.60
 -12  -5  -1   35.60    6.10
  12  -5   1   41.60    7.30
 -12  -5  -1   35.80    7.40
  12  -5   1   26.60   10.60
 -12  -5  -1   33.90   12.10
 -12   5  -1   28.80    8.80
 -12   5  -1   41.40   15.90
 -13  -5  -1   -3.60   10.60
  13  -5   1    2.70    4.20
 -13  -5  -1    8.20   10.40
  13  -5   1    0.50    5.60
 -13  -5  -1   27.70   13.70
 -13  -5  -1    0.10    3.70
 -13  -5  -1    3.10    6.40
 -13   5  -1    1.70   12.10
 -13   5  -1   -0.10    7.70
 -14  -5  -1    7.50   10.60
 -14  -5  -1    3.50    3.50
  14  -5   1    9.60    5.10
 -14  -5  -1   18.20   11.60
  14  -5   1    5.40    4.10
 -14  -5  -1   38.40   12.40
 -14  -5  -1    7.70    6.20
 -14   5  -1    6.50    7.70
 -14   5  -1    3.50   12.80
 -15  -5  -1   -0.10   11.10
 -15  -5  -1   -8.70   10.20
 -15  -5  -1   -0.20    3.30
 -15  -5  -1    0.10    5.90
 -15   5  -1   -1.70    7.80
 -15   5  -1    5.80   14.00
 -16  -5  -1    2.40   11.30
 -16  -5  -1   18.30   11.50
 -16   5  -1   -4.30   12.50
 -16   5  -1    5.90    8.30
 -17  -5  -1    6.40   10.40
 -17  -5  -1  -14.30   17.20
 -17  -5  -1   26.10   12.90
 -17   5  -1   -0.90   16.10
 -17   5  -1    2.70   15.70
 -20  -5  -1   -7.40   11.50
 -20  -5  -1    3.80   12.80
 -20  -5  -1   19.00   16.10
 -20   5  -1   22.60    8.10
 -20   5  -1   11.00   12.30
 -20   5  -1   11.40   16.60
 -21  -5  -1   28.80   12.50
 -21  -5  -1   13.90   16.70
 -21   5  -1   12.00   12.00
 -21   5  -1   -1.60   15.00
 -21  -6   1    9.40   12.50
 -21  -6   1  -14.20   11.30
 -21   6   1   17.50    9.00
 -21   6   1   53.49   22.80
 -21   6   1   27.10   13.90
 -20  -6   1   12.20   12.40
 -20  -6   1   18.90   12.80
 -20   6   1    5.70   16.90
 -20   6   1   22.70    9.60
 -20   6   1   22.80   12.10
 -19  -6   1    5.20   10.80
 -19  -6   1   46.90   12.50
 -19  -6   1    8.10   12.30
 -19   6   1   18.00   18.40
 -19   6   1    7.00    9.70
 -17   6   1    6.30   15.20
 -16  -6   1    7.00    3.60
 -16  -6   1   27.50   10.80
 -16  -6   1   15.10    5.80
 -16  -6   1   20.10   12.00
 -16   6   1   17.20   15.80
 -16   6   1    9.60    9.50
 -15  -6   1   15.50   10.20
 -15  -6   1   41.10   13.30
 -15  -6   1   16.30    7.10
  15  -6  -1   24.00    5.50
 -15  -6   1   59.39   17.70
 -15  -6   1   11.20    4.50
 -15   6   1   34.40   10.30
 -15   6   1   21.20   10.00
 -15   6   1    8.10   14.20
  14  -6  -1    1.30    4.60
 -14  -6   1    5.70    4.10
 -14  -6   1   43.50   14.70
 -14  -6   1    0.00    5.90
  14  -6  -1    9.70    5.40
 -14  -6   1    3.50    9.10
 -14  -6   1   15.60   10.00
 -14   6   1    7.30    8.70
 -14   6   1   -4.30   11.80
 -14   6   1   -2.70    8.70
 -13  -6   1    6.60    9.80
  13  -6  -1    7.50   10.60
 -13  -6   1    5.50    6.10
 -13  -6   1   10.20   12.80
 -13  -6   1   -5.40    8.10
  13  -6  -1    0.20    4.50
  13  -6  -1   -1.40    5.20
 -13  -6   1   -5.30    4.10
 -13   6   1  -15.60   11.70
 -13   6   1    0.70    7.20
 -12  -6   1   37.60   14.30
 -12  -6   1   36.80   12.50
 -12  -6   1   38.60    6.80
  12  -6  -1   40.20   11.80
 -12  -6   1   55.09   10.00
  12  -6  -1   36.60    6.70
 -12  -6   1   49.20    7.70
  12   6  -1   65.09   13.70
 -12   6   1   73.19   11.90
 -12   6   1   40.30   10.50
 -12   6   1   59.99   16.30
  11  -6  -1   90.69    9.30
 -11  -6   1  104.29   10.00
 -11  -6   1  104.79    8.10
  11  -6  -1   92.39   18.30
 -11  -6   1   76.89    8.60
 -11  -6   1   83.49   17.10
 -11  -6   1  108.79   12.90
  11  -6  -1   76.89    9.00
 -11   6   1   90.69   15.30
 -11   6   1  110.79   15.90
 -11   6   1   85.19    9.80
  11   6  -1   85.49   12.00
  10  -6  -1  102.19   16.60
 -10  -6   1   89.39    7.60
 -10  -6   1   90.99   15.20
 -10  -6   1   78.99    9.60
 -10  -6   1   83.89   11.80
  10  -6  -1   92.49    9.30
  10  -6  -1   69.79    8.40
 -10  -6   1   81.29    7.50
 -10   6   1   97.79   14.70
  10   6  -1   69.29   11.50
 -10   6   1   94.29   18.30
 -10   6   1   79.39    9.00
  -9  -6   1    7.20    8.50
   9  -6  -1   16.70    8.70
  -9  -6   1   12.40    8.70
   9  -6  -1    4.00    4.00
   9  -6  -1    5.70    5.20
  -9  -6   1   11.00    4.10
  -9  -6   1    8.90    5.50
  -9   6   1   11.20    7.50
   9   6  -1    9.30    8.10
  -9   6   1    9.10    6.10
  -9   6   1    6.70   10.80
   8  -6  -1   41.30    9.30
   8  -6  -1   31.10    6.70
  -8  -6   1   38.90    9.90
  -8  -6   1   30.60    6.60
  -8  -6   1   31.60    4.90
  -8  -6   1   25.90    8.70
   8  -6  -1   29.20    5.40
  -8   6   1   46.70   12.80
  -8   6   1   41.20    8.10
  -8   6   1   27.90    7.90
   8   6  -1   28.70    9.60
  -7  -6   1   78.69    6.90
  -7  -6   1   70.79    8.40
   7  -6  -1   67.39   12.10
   7  -6  -1   71.69    9.30
  -7  -6   1   65.19   12.80
  -7  -6   1   68.69    9.00
  -7   6   1   75.79    7.70
  -7   6   1   61.99   10.90
   7   6  -1   60.69    9.50
  -7   6   1   81.79   12.30
   6  -6  -1   66.89    9.20
  -6  -6   1   58.39    6.20
   6  -6  -1   43.00    8.60
  -6  -6   1   85.19   11.60
  -6  -6   1   52.79   11.60
  -6  -6   1   44.70    8.00
   6   6  -1   56.69    8.40
  -6   6   1   57.29   11.50
  -6   6   1   89.29   15.30
  -6   6   1   62.09    6.80
  -5  -6   1   -1.30    4.50
   5  -6  -1    0.90    5.30
  -5  -6   1    7.30    5.90
   5  -6  -1    3.90    3.20
  -5  -6   1    5.50    5.20
   5  -6  -1    6.30    5.00
  -5  -6   1    4.50    3.40
   5  -6  -1    1.80    4.90
  -5   6   1    2.00    5.40
   5   6  -1    7.80    6.20
  -5   6   1    8.00    4.90
  -5   6   1    5.60    8.00
   4  -6  -1   16.70    6.00
   4  -6  -1   15.30    5.80
   4  -6  -1   24.20    4.40
  -4  -6   1   21.50    4.10
  -4  -6   1    7.60    5.00
  -4  -6   1   22.30    7.00
  -4  -6   1   15.60    5.80
   4  -6  -1   22.70    5.80
   4   6  -1   21.60    4.90
   4   6  -1   24.00    7.10
  -4   6   1   24.70    9.50
  -4   6   1   15.40    6.20
   4   6  -1   18.40    3.30
  -3  -6   1   -4.40    3.20
   3  -6  -1    0.90    2.70
   3  -6  -1   -0.60    4.20
  -3  -6   1    0.80    2.80
   3  -6  -1    1.20    4.20
  -3  -6   1   -2.30    4.70
  -3  -6   1   -3.70    4.80
  -3   6   1   -0.70    4.10
   3   6  -1    7.60    7.60
   3   6  -1   -3.50    3.20
  -3   6   1    2.00    4.40
   3   6  -1   -7.30    4.60
   2  -6  -1  152.78   14.20
  -2  -6   1  151.38   12.30
   2  -6  -1  145.29    8.50
   2  -6  -1  150.18   11.80
  -2  -6   1  145.59   12.40
  -2  -6   1  150.98    8.70
   2  -6  -1  140.49    9.60
  -2  -6   1  148.09   10.10
  -2   6   1  136.19    9.50
  -2   6   1  150.48   12.70
   2   6  -1  165.98   12.10
   2   6  -1  164.38   15.70
   2   6  -1  149.59    8.90
  -1  -6   1  368.26   16.10
  -1  -6   1  374.16   17.40
   1  -6  -1  379.76   19.50
   1  -6  -1  387.76   19.40
   1  -6  -1  387.46   17.20
   1  -6  -1  376.06   16.00
  -1   6   1  395.56   20.10
   1   6  -1  369.36   15.90
   1   6  -1  358.26   19.00
   1   6  -1  391.96   21.10
   1   6  -1  378.36   17.30
  -1   6   1  373.56   17.20
   0  -6  -1  178.88    9.90
   0  -6  -1  205.68   13.70
   0  -6  -1  191.18   13.00
   0  -6   1  193.68   11.30
   0  -6  -1  183.88   11.30
   0  -6   1  175.88    9.90
   0  -6   1  176.98   12.90
   0   6  -1  196.88   11.80
   0   6  -1  186.18   14.20
   0   6  -1  185.98    9.70
   0   6   1  175.28   13.90
   0   6  -1  197.78   11.50
   0   6   1  188.48   11.10
   1  -6   1  359.26   18.80
  -1  -6  -1  313.47   26.40
  -1  -6  -1  414.36   17.70
  -1  -6  -1  386.46   19.20
  -1  -6  -1  371.66   16.00
   1  -6   1  371.66   16.00
   1  -6   1  363.96   16.90
  -1   6  -1  348.07   15.60
  -1   6  -1  366.36   17.10
  -1   6  -1  380.46   18.80
   1   6   1  379.66   20.70
  -1   6  -1  387.76   20.20
   1   6   1  400.06   19.60
  -2  -6  -1  306.17   13.80
  -2  -6  -1  321.17   15.80
  -2  -6  -1  320.97   19.90
   2  -6   1  295.37   13.70
  -2  -6  -1  307.97   16.60
   2  -6   1  301.07   16.50
   2  -6   1  286.07   14.70
   2   6   1  307.77   18.70
  -2   6  -1  299.77   16.90
  -2   6  -1  286.57   13.40
  -2   6  -1  304.17   17.40
   2   6   1  319.17   15.70
   3  -6   1   35.70    7.00
  -3  -6  -1   29.90    4.50
   3  -6   1   26.60    6.00
   3  -6   1   28.90    4.60
  -3  -6  -1   32.00    7.60
  -3  -6  -1   25.80    6.10
  -3  -6  -1   25.00    6.10
  -3   6  -1   27.20    4.00
  -3   6  -1   32.50    7.00
   3   6   1   36.00    8.60
   3   6   1   34.40    7.30
  -3   6  -1   28.10    6.20
  -3   6  -1   43.10    9.70
   3   6   1   24.50    7.80
  -4  -6  -1   20.10    4.10
  -4  -6  -1   20.40    5.30
  -4  -6  -1   15.60    6.80
   4  -6   1   13.30    4.00
  -4  -6  -1   12.40    5.50
   4  -6   1   24.40    6.40
   4  -6   1   17.50    5.80
  -4   6  -1   17.60    5.80
  -4   6  -1   11.10    3.50
  -4   6  -1   13.20    5.80
   4   6   1   25.80    6.90
   4   6   1   13.40    7.90
  -4   6  -1   18.00    8.40
   4   6   1   22.80    7.40
  -5  -6  -1   67.79   10.90
  -5  -6  -1   68.29    8.40
  -5  -6  -1   63.29    8.40
  -5  -6  -1   73.69    6.60
   5  -6   1   58.69   10.00
   5  -6   1   75.19    7.00
   5   6   1   63.79    8.10
   5   6   1   63.79    5.60
  -5   6  -1   56.09    9.40
  -5   6  -1   60.89    6.90
  -5   6  -1   74.19   10.40
  -5   6  -1   64.79    6.10
   6  -6   1  160.28   21.60
  -6  -6  -1  186.38   13.30
  -6  -6  -1  173.98   14.80
  -6  -6  -1  182.18   10.10
  -6  -6  -1  193.48   12.50
  -6   6  -1  182.18   15.60
   6   6   1  181.38   13.20
   6   6   1  170.88    8.10
  -6   6  -1  183.38   13.70
  -6   6  -1  192.48   11.40
  -6   6  -1  180.18    9.90
  -7  -6  -1  142.79   12.00
  -7  -6  -1  142.79   11.00
  -7  -6  -1  141.59    8.80
  -7  -6  -1  136.19   13.80
   7  -6   1  129.49   13.70
  -7   6  -1  140.99   13.20
   7   6   1  152.38   12.30
   7   6   1  134.69    6.90
  -7   6  -1  125.19    9.80
  -7   6  -1  136.79    8.60
  -8  -6  -1   92.49   13.40
  -8  -6  -1  106.29   11.10
   8  -6   1  110.19    9.10
  -8  -6  -1  100.79    9.80
  -8  -6  -1   90.79    8.50
  -8  -6  -1  102.09    8.00
  -8   6  -1   95.19   13.30
  -8   6  -1  108.39   13.00
  -8   6  -1  110.49   12.60
   8   6   1   96.09   11.20
  -8   6  -1   87.99    8.90
   9  -6   1   80.69    8.80
   9  -6   1   76.19   10.40
  -9  -6  -1   94.99   11.90
  -9  -6  -1   76.99    8.90
  -9  -6  -1   90.39   13.60
   9  -6   1   85.99   14.90
  -9  -6  -1   88.19    7.70
  -9  -6  -1   94.79    9.70
   9   6   1   83.79   11.50
  -9   6  -1   96.59    7.80
  -9   6  -1   80.59   13.00
  -9   6  -1   77.19   13.20
  -9   6  -1   79.79    9.00
 -10  -6  -1   18.40    8.60
 -10  -6  -1   23.90   10.70
 -10  -6  -1    6.60    4.10
  10  -6   1    6.10    5.40
 -10  -6  -1   10.20    5.60
 -10  -6  -1    3.70    9.00
  10  -6   1    5.30    5.60
  10  -6   1   12.90    8.60
 -10   6  -1    5.70   10.60
  10   6   1   13.10    9.50
 -10   6  -1    4.90    4.10
 -10   6  -1    6.00    6.50
 -10   6  -1    8.00    7.50
 -11  -6  -1    2.30   10.70
  11  -6   1   -0.10    8.60
 -11  -6  -1    4.90    4.10
 -11  -6  -1    5.40    6.20
  11  -6   1    2.30    5.50
 -11  -6  -1   -2.90    9.20
  11  -6   1   -1.10    5.80
 -11  -6  -1    4.30    8.10
 -11   6  -1    5.10    6.90
 -11   6  -1    6.00    7.80
  11   6   1   -3.10   10.20
 -11   6  -1   -0.30   11.60
  12  -6   1   13.10    9.90
 -12  -6  -1    6.30    6.40
 -12  -6  -1   13.90   12.10
 -12  -6  -1    7.60   10.70
 -12  -6  -1    9.10    4.60
 -12  -6  -1   13.90    9.80
  12  -6   1   16.40    6.00
  12  -6   1   15.80    6.50
 -12   6  -1    3.60    7.10
  12   6   1    9.30    9.70
 -12   6  -1   15.30   12.90
 -12   6  -1    8.10    8.40
 -13  -6  -1    5.10    4.40
 -13  -6  -1    1.90    9.60
 -13  -6  -1    1.10    6.70
 -13  -6  -1   -7.50   11.70
  13  -6   1    3.40    9.00
 -13  -6  -1   11.60   10.70
  13  -6   1   11.50    6.30
  13  -6   1   -1.10    4.80
 -13   6  -1   25.50   16.00
 -13   6  -1    6.50    8.40
 -13   6  -1   -1.80    8.00
 -14  -6  -1    4.90    4.20
 -14  -6  -1    9.90    7.00
 -14  -6  -1    2.40    9.30
 -14  -6  -1   -5.30    9.50
 -14  -6  -1   39.40   14.40
  14  -6   1    5.90    5.70
 -14   6  -1    4.40    7.90
 -14   6  -1   13.60   12.80
 -14   6  -1    8.90    7.90
 -15  -6  -1    3.80   10.30
 -15  -6  -1    5.70   10.70
 -15  -6  -1   -6.50   10.80
 -15  -6  -1   -6.00    3.70
  15  -6   1    2.80    5.40
 -15   6  -1   -2.80    7.90
 -15   6  -1  -17.00   11.70
 -16  -6  -1    2.20   10.30
 -16  -6  -1   21.40   11.80
 -16  -6  -1    3.90    6.60
 -16   6  -1    5.80   15.10
 -17  -6  -1   42.40   15.60
 -17  -6  -1   16.40   12.20
 -17   6  -1   10.90    9.10
 -17   6  -1   29.60   17.20
 -18  -6  -1   44.70   14.50
 -18  -6  -1   16.70   12.70
 -18   6  -1    7.00   16.90
 -20  -6  -1    5.50   12.20
 -20  -6  -1    6.50   12.20
 -20  -6  -1   38.60   15.20
 -20   6  -1   63.19   12.20
 -20   6  -1    2.70   13.40
 -20   6  -1   40.00   21.30
 -20  -7   1    4.30   11.50
 -20  -7   1   11.50   10.90
 -20   7   1    9.30    8.70
 -20   7   1    9.10   17.20
 -20   7   1   16.50   12.00
 -19  -7   1   20.60    9.60
 -19  -7   1   13.80   11.80
 -19  -7   1   -2.90   11.20
 -19   7   1   18.80   12.20
 -19   7   1   18.20   15.30
 -19   7   1    6.10    9.20
 -18  -7   1   20.70    9.10
 -18  -7   1   16.80   12.20
 -18   7   1  -28.20   12.40
 -18   7   1   11.00   10.30
 -17  -7   1    0.40    5.90
 -17  -7   1    3.00    4.60
 -17  -7   1   10.60    8.50
 -17  -7   1  -12.20   10.70
 -17   7   1    9.30   10.30
 -17   7   1   14.20   14.30
 -16  -7   1   -4.60    6.60
  16  -7  -1   -4.40    4.80
 -16  -7   1   -5.60   10.50
 -16  -7   1   13.40    4.40
 -16  -7   1    7.40    8.30
 -16   7   1    9.50   10.10
 -16   7   1   11.80   15.20
 -15  -7   1  -13.00    5.70
 -15  -7   1   -3.40    9.80
  15  -7  -1   18.70    6.00
 -15  -7   1   -0.30    4.20
 -15  -7   1    6.30    7.50
 -15   7   1  -10.80   10.70
 -15   7   1    6.70    9.60
 -15   7   1   12.20    7.90
 -14  -7   1   28.40    7.30
 -14  -7   1   12.20   12.00
  14  -7  -1   35.70    7.00
 -14  -7   1   14.30    5.10
  14  -7  -1   11.80   10.90
 -14  -7   1    8.00    7.30
 -14   7   1    8.70    9.80
 -14   7   1   19.50    8.30
 -14   7   1   10.70   15.20
 -13  -7   1    3.50    6.00
 -13  -7   1    0.10    9.20
  13  -7  -1    9.20    5.80
 -13  -7   1   14.00   14.00
 -13  -7   1    3.60    4.90
  13  -7  -1    5.10   10.60
 -13   7   1   -9.80   10.60
 -13   7   1    0.80    8.70
 -13   7   1    7.70    8.50
  13   7  -1   -7.90    9.60
 -12  -7   1    4.50    6.50
  12  -7  -1   11.20    5.80
  12  -7  -1    4.90   11.10
  12  -7  -1   15.90    6.30
 -12  -7   1    1.90    4.60
 -12  -7   1   43.50   14.60
 -12  -7   1    9.60   10.30
 -12   7   1   -8.20   11.60
 -12   7   1   10.80    9.70
 -12   7   1   12.30    7.80
  12   7  -1    6.40    9.60
  11  -7  -1    1.50    5.30
 -11  -7   1    9.30    4.70
  11  -7  -1   13.30   10.70
 -11  -7   1    6.00    9.80
 -11  -7   1   15.00    6.20
  11  -7  -1   12.50    6.00
 -11  -7   1   -3.10   11.70
  11   7  -1   13.70   10.90
 -11   7   1   17.10    7.90
 -11   7   1    1.40    8.60
 -11   7   1    9.50   13.00
  10  -7  -1    1.60    4.70
 -10  -7   1    5.60    8.70
  10  -7  -1   -4.90    5.20
 -10  -7   1    2.30    5.80
 -10  -7   1    7.70    9.80
  10  -7  -1   -1.10    9.30
 -10  -7   1    1.80    4.40
 -10   7   1    9.50   10.40
 -10   7   1    3.40    6.40
  10   7  -1    3.30    8.70
 -10   7   1    7.30    8.30
  -9  -7   1   16.70    9.70
   9  -7  -1    8.00    8.70
  -9  -7   1   14.10    4.70
   9  -7  -1   18.20    6.20
  -9  -7   1   21.80    7.10
  -9  -7   1   14.60    9.00
   9  -7  -1   13.60    5.10
  -9   7   1   18.60    7.30
  -9   7   1    7.80    8.40
  -9   7   1   -1.10   10.10
   9   7  -1   19.20    9.40
   8  -7  -1    9.90    4.50
  -8  -7   1   13.90    8.30
   8  -7  -1    9.10    7.90
   8  -7  -1    9.20    5.70
  -8  -7   1   21.50    4.90
  -8  -7   1   14.00    8.20
  -8  -7   1   10.00    6.10
  -8   7   1   11.20    7.60
  -8   7   1   10.00    6.10
   8   7  -1   19.10    9.50
  -8   7   1    2.70    9.40
   7  -7  -1   54.49   10.00
  -7  -7   1   53.59    8.50
  -7  -7   1   54.69    6.70
   7  -7  -1   55.19    9.40
  -7  -7   1   56.99   12.70
  -7  -7   1   66.99   20.40
  -7   7   1   63.69   12.20
   7   7  -1   57.29    9.40
  -7   7   1   49.30    7.00
  -7   7   1   77.09   11.50
   6  -7  -1   -4.40    5.70
  -6  -7   1   -0.90    6.40
  -6  -7   1    1.70    3.40
  -6  -7   1    0.50    6.00
   6  -7  -1   -1.60    4.70
  -6  -7   1    0.90    5.00
   6  -7  -1    3.30    3.90
  -6   7   1   10.60    5.60
   6   7  -1   -1.60    6.60
  -6   7   1    0.20    8.30
  -6   7   1    5.30    6.30
  -5  -7   1    6.30    5.90
  -5  -7   1   12.90    7.40
   5  -7  -1    7.10    6.00
   5  -7  -1   14.50    6.10
  -5  -7   1   10.80    4.20
   5  -7  -1    8.60    4.10
   5  -7  -1    9.30    6.30
  -5  -7   1    6.40    5.50
  -5   7   1   11.30    6.40
  -5   7   1   15.50    6.00
   5   7  -1    4.10    7.30
  -5   7   1   12.90    9.50
  -4  -7   1    8.80    3.60
  -4  -7   1   24.00    7.60
   4  -7  -1   13.90    5.80
   4  -7  -1    6.40    5.90
   4  -7  -1    4.20    3.90
   4  -7  -1   10.60    6.00
  -4  -7   1    4.80    4.80
  -4  -7   1    3.40    5.30
  -4   7   1    9.70    5.90
  -4   7   1    0.40    8.20
  -4   7   1    6.30    5.20
   4   7  -1    6.30    3.80
   4   7  -1    9.00    6.80
  -3  -7   1    5.30    5.50
   3  -7  -1   10.40    5.90
  -3  -7   1   16.50    6.50
   3  -7  -1   10.60    5.60
  -3  -7   1   11.90    5.90
   3  -7  -1    5.10    3.50
  -3  -7   1   11.80    3.80
   3  -7  -1    3.80    5.40
   3   7  -1   25.00    7.50
  -3   7   1    6.80    5.90
   3   7  -1    8.30    8.70
  -3   7   1   16.60    8.50
   3   7  -1   14.80    5.00
  -3   7   1    4.60    5.40
   2  -7  -1   20.80    6.20
   2  -7  -1   35.10    7.40
  -2  -7   1   32.90    7.80
  -2  -7   1   26.60    5.10
  -2  -7   1   15.50    5.90
   2  -7  -1   23.90    6.60
   2  -7  -1   30.90    5.10
  -2  -7   1   18.90    6.00
   2   7  -1   16.20    8.80
  -2   7   1   19.40    6.90
   2   7  -1   27.00    7.30
  -2   7   1   38.50    7.40
   2   7  -1   26.70    6.30
   1  -7  -1    8.30    5.80
   1  -7  -1    8.20    5.50
   1  -7  -1    8.60    3.50
  -1  -7   1   13.00    6.30
  -1  -7   1   10.70    3.70
   1  -7  -1    8.90    5.60
  -1  -7   1   11.40    6.30
  -1  -7   1    7.10    5.40
   1   7  -1   11.40    6.20
  -1   7   1   14.00    6.10
   1   7  -1   11.90    6.40
   1   7  -1   11.20    7.80
  -1   7   1   10.30    6.50
   0  -7  -1   14.50    5.90
   0  -7   1   10.90    3.90
   0  -7   1   10.10    5.00
   0  -7  -1   11.70    5.70
   0  -7  -1   10.90    3.90
   0  -7   1   23.50    6.70
   0  -7  -1   16.20    6.20
   0   7  -1   10.40    7.00
   0   7  -1   15.90    4.00
   0   7  -1   16.00    7.00
   0   7  -1   15.80    6.40
   0   7   1   21.30    7.20
   0   7   1   11.40    6.20
  -1  -7  -1   57.99   10.30
  -1  -7  -1   70.59    6.90
  -1  -7  -1   65.09    7.70
   1  -7   1   58.69    6.90
  -1  -7  -1   65.29    9.00
   1  -7   1   52.69    9.50
   1  -7   1   65.69    7.30
  -1   7  -1   59.59    7.10
   1   7   1   68.19    8.00
  -1   7  -1   67.29    8.70
   1   7   1   63.39   12.30
  -1   7  -1   92.09   12.30
  -1   7  -1   69.29    6.50
   2  -7   1    1.30    4.50
  -2  -7  -1    5.30    4.70
  -2  -7  -1   -1.30    3.20
   2  -7   1    2.80    3.50
   2  -7   1    2.40    4.80
  -2  -7  -1    0.90    4.90
  -2  -7  -1    0.80    5.50
  -2   7  -1   -4.70    6.70
   2   7   1   -3.50    5.20
  -2   7  -1   -0.40    4.70
  -2   7  -1    1.00    5.80
  -2   7  -1   -1.10    2.90
   2   7   1   -2.80    6.60
  -3  -7  -1    0.00    4.30
  -3  -7  -1    3.80    6.00
   3  -7   1    0.70    5.00
   3  -7   1    3.80    5.30
  -3  -7  -1    2.20    3.50
   3  -7   1   -5.10    3.20
  -3  -7  -1   -7.30    4.60
  -3   7  -1    8.30    7.50
  -3   7  -1    1.80    3.30
   3   7   1   -2.90    7.50
  -3   7  -1    1.40    5.80
   3   7   1   10.10    6.30
  -3   7  -1    6.80    5.20
  -4  -7  -1   63.39   12.20
   4  -7   1   70.59    8.10
  -4  -7  -1   69.49    9.40
   4  -7   1   70.69    8.00
  -4  -7  -1   76.89    7.50
  -4  -7  -1   64.39    9.00
   4  -7   1   66.49   11.20
  -4   7  -1   64.09    7.70
  -4   7  -1   77.29    7.10
  -4   7  -1   75.39   10.90
   4   7   1   54.79    8.50
   4   7   1   64.19    9.20
  -4   7  -1   73.09   12.10
   4   7   1   69.99   12.60
  -5  -7  -1  126.99   11.40
   5  -7   1  134.59    9.60
  -5  -7  -1  126.89    9.00
  -5  -7  -1  136.89   14.40
  -5  -7  -1  142.19   12.10
   5  -7   1  117.49   13.00
   5  -7   1  116.29    9.90
   5   7   1  117.19   11.30
  -5   7  -1  100.99   12.70
  -5   7  -1  120.39    9.70
   5   7   1  107.79    8.40
  -5   7  -1  118.69    8.70
  -5   7  -1  126.09   13.70
   6  -7   1   32.90    8.20
   6  -7   1   37.50    6.20
  -6  -7  -1   46.70   10.20
  -6  -7  -1   33.60    7.50
  -6  -7  -1   39.50    9.80
  -6  -7  -1   34.30    8.60
  -6   7  -1   36.30    5.50
   6   7   1   43.10   10.30
   6   7   1   33.10    4.10
  -6   7  -1   35.90    8.40
  -6   7  -1   41.60    8.20
  -6   7  -1   35.40   17.70
  -7  -7  -1  149.49    9.70
   7  -7   1  157.98   15.20
  -7  -7  -1  147.09   15.00
  -7  -7  -1  133.09   11.80
  -7  -7  -1  133.49   12.40
   7   7   1  149.29   12.70
  -7   7  -1  156.38   14.30
  -7   7  -1  134.19   14.50
  -7   7  -1  152.38    9.70
  -7   7  -1  153.18   10.80
   8  -7   1    6.20    7.40
  -8  -7  -1    7.40    4.20
   8  -7   1    1.10    2.80
   8  -7   1    6.10    5.60
  -8  -7  -1    5.70    5.40
  -8  -7  -1    8.70    7.50
  -8  -7  -1    6.70    8.10
  -8   7  -1    7.90    4.30
   8   7   1   18.50    8.90
  -8   7  -1   -0.90    6.40
  -8   7  -1    0.40    9.70
  -8   7  -1    8.20    6.00
   9  -7   1   13.90    6.40
   9  -7   1   15.10    5.60
  -9  -7  -1   19.00    6.60
  -9  -7  -1   12.60    4.80
  -9  -7  -1   19.50    9.90
  -9  -7  -1   16.40    9.20
   9  -7   1   14.60    8.70
  -9   7  -1   22.00   12.60
   9   7   1   16.20    9.20
  -9   7  -1   14.30    7.70
  -9   7  -1   22.20    7.80
  -9   7  -1   17.70    5.10
 -10  -7  -1   34.10    7.70
 -10  -7  -1   20.20   10.90
  10  -7   1   24.50   10.10
  10  -7   1   16.20    7.10
 -10  -7  -1   10.60    4.80
 -10  -7  -1   30.20   11.60
 -10  -7  -1   21.50    7.00
  10  -7   1   17.70    6.60
 -10   7  -1   27.40   14.40
 -10   7  -1   20.00    8.40
 -10   7  -1   10.70    8.10
  11  -7   1   18.40    6.90
 -11  -7  -1   26.00   11.50
 -11  -7  -1   28.70    7.80
 -11  -7  -1   11.20    4.80
  11  -7   1   14.70    6.90
  11  -7   1   19.70   10.60
 -11  -7  -1    1.40    6.10
 -11  -7  -1   23.40   12.30
  11   7   1   27.90   10.50
 -11   7  -1   26.10    8.80
 -11   7  -1   10.00   12.40
 -11   7  -1   11.90    8.60
 -12  -7  -1   10.40   10.30
  12  -7   1    0.80    6.30
  12  -7   1   -1.90   10.10
 -12  -7  -1    1.80    4.50
 -12  -7  -1    4.70   11.90
 -12  -7  -1   18.60    8.30
  12  -7   1    5.20    6.50
 -12  -7  -1    4.50    6.70
 -12   7  -1   13.70    8.00
 -12   7  -1   -8.10    9.80
 -12   7  -1    6.20    8.40
  12   7   1   17.80   11.10
 -13  -7  -1   -2.60    6.40
 -13  -7  -1    0.50    4.50
 -13  -7  -1   33.10   13.10
 -13  -7  -1   -1.20   10.10
  13  -7   1    7.60    9.90
 -13  -7  -1   12.20    8.30
  13  -7   1   -5.00    6.00
 -13   7  -1   -0.50   12.90
 -13   7  -1   -0.70    8.10
 -13   7  -1    3.60    7.80
 -14  -7  -1   12.50    8.70
  14  -7   1    8.90    6.80
 -14  -7  -1   -1.10    4.50
 -14  -7  -1  -10.80    6.60
 -14  -7  -1    3.10    9.90
 -14  -7  -1   38.40   13.90
  14  -7   1   11.10   10.00
 -14   7  -1   -1.50    8.70
 -14   7  -1   -6.50   12.50
 -15  -7  -1    3.10    7.20
 -15  -7  -1    6.60   11.60
 -15  -7  -1    0.20    4.20
 -15  -7  -1    3.70    9.20
  15  -7   1    6.40    6.00
 -15   7  -1  -14.40   11.20
 -15   7  -1   -0.90    8.10
 -16  -7  -1    3.40    7.20
 -16  -7  -1   29.70   11.20
 -16  -7  -1   15.30    8.30
 -16   7  -1   30.30   16.50
 -16   7  -1   10.70    8.50
 -17  -7  -1   30.20   11.60
 -17  -7  -1    2.80    6.70
 -17  -7  -1   10.50   12.70
 -17   7  -1   16.00   13.90
 -17   7  -1   10.40    8.50
 -19  -7  -1   27.00   12.10
 -19  -7  -1    9.40   11.10
 -19  -7  -1    6.20   12.10
 -19   7  -1   32.70   18.80
 -20  -7  -1   34.70   19.60
 -20  -7  -1   -3.30   12.90
 -20   7  -1   58.59   23.40
 -20  -8   1   19.60   21.90
 -20  -8   1   12.40   12.30
 -20   8   1   23.60   19.40
 -20   8   1   19.80   12.30
 -19  -8   1    2.80   12.40
 -19   8   1   15.30   18.60
 -19   8   1    5.80    9.50
 -18  -8   1    7.00    5.90
 -18  -8   1    4.00    3.80
 -18  -8   1   -5.20   11.80
 -18   8   1   11.80   17.10
 -18   8   1    0.50    9.20
 -17  -8   1    5.00    4.70
 -17  -8   1    6.70   11.60
 -17  -8   1   -3.70    6.70
 -17   8   1    1.80    8.80
 -17   8   1   11.60   15.00
 -16  -8   1  -14.20    7.50
  16  -8  -1   18.60    6.90
 -16  -8   1    1.00    4.80
 -16  -8   1    8.00   20.50
 -16   8   1   16.00   10.40
 -16   8   1    6.50   15.20
 -15  -8   1   13.80   11.00
 -15  -8   1    2.60    5.20
  15  -8  -1   16.50    6.80
  15  -8  -1    8.60   11.40
 -15   8   1    1.30    8.80
 -15   8   1    7.40   15.90
  14  -8  -1   16.60    6.60
 -14  -8   1   -4.10    7.00
  14  -8  -1    3.00   10.50
 -14  -8   1   15.30   11.30
 -14  -8   1   -1.80    5.10
 -14   8   1    4.20    9.40
 -14   8   1    5.90   13.30
 -14   8   1   10.40    8.90
  13  -8  -1   14.60    7.40
  13  -8  -1    4.50   11.40
 -13  -8   1   16.00   14.40
 -13  -8   1    7.50    6.90
 -13  -8   1   17.30   11.30
 -13  -8   1    5.20    5.20
 -13   8   1   11.90    9.40
 -13   8   1   -1.90   12.30
 -13   8   1   23.60   10.00
  12  -8  -1   24.90   13.20
 -12  -8   1   42.60   18.50
 -12  -8   1   13.00   10.40
 -12  -8   1   14.70    7.10
 -12  -8   1   11.10    5.60
  12  -8  -1   12.70    6.90
 -12   8   1   15.50   10.20
 -12   8   1   21.30   15.10
  12   8  -1   21.50   12.00
 -12   8   1   27.40   19.20
 -11  -8   1    8.70   12.20
 -11  -8   1   11.90    6.80
  11  -8  -1   -8.80   10.20
 -11  -8   1   12.50    5.20
 -11  -8   1   16.50   10.30
  11  -8  -1   11.00    5.80
  11  -8  -1   16.90    6.90
 -11   8   1    1.10    7.20
 -11   8   1    8.60   12.10
  11   8  -1    1.90    9.30
 -11   8   1    5.60    9.30
 -10  -8   1    9.10    4.90
 -10  -8   1    5.90    7.00
 -10  -8   1    6.40   11.20
  10  -8  -1    2.90    9.80
  10  -8  -1    7.30    5.80
  10  -8  -1    6.20    6.60
 -10  -8   1    6.70    9.10
  10   8  -1    6.90   10.10
 -10   8   1    5.90   11.60
 -10   8   1    2.30    8.40
 -10   8   1   28.50    8.90
   9  -8  -1   63.89   10.70
   9  -8  -1   65.99    8.80
  -9  -8   1  111.09   16.00
  -9  -8   1   69.59    8.50
  -9  -8   1   85.79   16.00
   9  -8  -1   53.29   12.40
  -9  -8   1   77.09   11.60
  -9   8   1   68.39    9.20
  -9   8   1   94.69   18.70
  -9   8   1   62.69   12.20
   9   8  -1   79.59   12.40
  -8  -8   1    3.30    7.80
   8  -8  -1    7.40    8.20
   8  -8  -1    4.50    5.70
  -8  -8   1   16.20    8.90
  -8  -8   1    5.40    4.40
  -8  -8   1   -1.70    6.00
  -8   8   1    3.60    6.40
  -8   8   1    3.40    7.70
   8   8  -1   11.00    9.00
  -8   8   1    1.50    9.60
   7  -8  -1   38.80    6.70
  -7  -8   1   24.60    5.40
  -7  -8   1   31.70    9.60
  -7  -8   1   22.10    7.30
   7  -8  -1   15.00    8.30
  -7  -8   1   15.90    8.20
   7  -8  -1   23.70    7.60
  -7   8   1   22.70   11.30
  -7   8   1   49.10    8.70
  -7   8   1   23.10    8.30
   7   8  -1   27.20   10.00
   6  -8  -1   69.09   11.20
   6  -8  -1   67.59   13.30
  -6  -8   1   78.39    7.90
   6  -8  -1   73.19    8.50
  -6  -8   1   61.89    9.40
  -6  -8   1   55.89    9.80
   6  -8  -1   70.79   10.00
  -6  -8   1   73.09   13.50
  -6   8   1   76.49   12.20
  -6   8   1   81.69   13.40
  -6   8   1   78.29    8.60
   6   8  -1   74.09    9.80
   5  -8  -1   70.99   12.90
   5  -8  -1   68.79   10.40
  -5  -8   1   75.29    9.40
   5  -8  -1   57.79    7.80
  -5  -8   1   72.89    8.00
  -5  -8   1   59.39   12.60
  -5  -8   1   62.79   10.40
   5  -8  -1   58.69    7.90
  -5   8   1   81.69   15.10
  -5   8   1   74.99   12.40
  -5   8   1   49.30    7.60
   5   8  -1   55.69    6.00
   5   8  -1   70.79   10.00
   4  -8  -1    4.90    5.60
  -4  -8   1   -2.40    3.20
  -4  -8   1   -0.80    5.00
  -4  -8   1    2.00    6.70
   4  -8  -1   -3.30    6.00
   4  -8  -1    6.00    5.70
   4  -8  -1   -2.00    3.70
  -4  -8   1   -0.40    4.80
  -4   8   1    1.40    7.70
  -4   8   1   -0.50    6.30
  -4   8   1    3.60    5.40
   4   8  -1   -2.80    4.00
   4   8  -1    6.30    7.00
   4   8  -1   -5.70    9.80
  -3  -8   1   16.90    7.50
   3  -8  -1    9.50    6.70
   3  -8  -1   10.00    6.10
   3  -8  -1    6.40    5.60
  -3  -8   1    9.20    4.00
  -3  -8   1    6.00    6.10
   3  -8  -1    9.30    4.30
  -3  -8   1    6.00    6.10
   3   8  -1    2.20    9.50
   3   8  -1    9.20    7.30
  -3   8   1    3.40    7.90
  -3   8   1    9.40    7.00
   3   8  -1   17.30    5.70
  -3   8   1   -0.60    5.70
  -2  -8   1  443.96   24.10
   2  -8  -1  408.86   20.20
   2  -8  -1  437.06   19.00
   2  -8  -1  438.36   23.10
  -2  -8   1  432.46   21.10
  -2  -8   1  452.45   19.40
  -2  -8   1  418.06   23.40
   2  -8  -1  433.36   23.40
  -2   8   1  446.76   24.20
  -2   8   1  409.26   20.20
   2   8  -1  445.56   26.40
   2   8  -1  420.06   21.00
   2   8  -1  415.26   19.80
  -2   8   1  435.66   22.90
  -1  -8   1   63.89    8.70
   1  -8  -1   61.79   10.10
   1  -8  -1   59.19    8.50
   1  -8  -1   66.99    7.50
  -1  -8   1   63.89    7.40
  -1  -8   1   60.49    9.90
  -1  -8   1   67.49   11.30
   1  -8  -1   61.79   10.90
   1   8  -1   73.69   13.60
   1   8  -1   54.59    7.60
  -1   8   1   68.59   12.80
  -1   8   1   57.69    8.00
   1   8  -1   46.30    7.60
   0  -8   1   16.30    4.60
   0  -8  -1    7.70    6.00
   0  -8  -1   12.10    4.00
   0  -8   1   16.00    7.00
   0  -8  -1    3.70    5.20
   0  -8   1    7.90    5.90
   0  -8  -1   13.60    6.70
   0  -8   1   15.10    6.60
   0   8  -1    8.10    7.10
   0   8  -1    8.60    6.50
   0   8   1    5.80    6.70
   0   8   1   10.40    7.70
   0   8  -1   12.10    8.00
   1  -8   1   16.20    4.80
  -1  -8  -1    6.90    5.90
   1  -8   1    6.10    6.30
  -1  -8  -1   24.70    8.00
  -1  -8  -1    4.90    6.40
  -1  -8  -1   18.10    4.60
   1  -8   1    9.80    6.10
   1   8   1    5.90    8.20
   1   8   1    6.20    6.40
  -1   8  -1   18.20    6.80
  -1   8  -1    3.10    8.00
  -1   8  -1   15.30    8.40
  -1   8  -1   12.10    4.30
   2  -8   1   76.39    8.70
  -2  -8  -1   64.89    9.90
   2  -8   1   72.09   11.20
   2  -8   1   76.09    7.90
  -2  -8  -1   74.09    8.10
  -2  -8  -1   73.99    8.80
  -2  -8  -1   74.29   12.00
  -2   8  -1   77.29   10.30
  -2   8  -1   80.79    7.50
  -2   8  -1   62.09    7.80
   2   8   1   99.59   15.40
  -2   8  -1   61.49   13.10
   2   8   1   81.99    9.50
  -3  -8  -1    7.50    4.40
   3  -8   1   19.10    5.00
   3  -8   1   11.30    6.40
  -3  -8  -1   20.10    7.80
  -3  -8  -1   11.60    5.30
   3  -8   1   20.20    7.00
  -3  -8  -1    6.20    6.30
   3   8   1   -1.60    9.00
  -3   8  -1   14.20    4.40
   3   8   1    6.00    7.00
  -3   8  -1   15.90    8.20
  -3   8  -1    8.00    8.70
  -3   8  -1   22.60    6.80
   4  -8   1   29.80    8.00
   4  -8   1   39.20    8.20
  -4  -8  -1   49.99    7.40
   4  -8   1   38.80    6.60
  -4  -8  -1   39.90    8.90
  -4  -8  -1   41.40    9.80
  -4  -8  -1   41.40    8.30
  -4   8  -1   42.80    9.90
   4   8   1   54.39   10.20
   4   8   1   35.70   12.30
   4   8   1   44.00    9.90
  -4   8  -1   46.00    8.70
  -4   8  -1   31.60   10.40
  -4   8  -1   43.10    6.70
   5  -8   1    9.20    6.80
  -5  -8  -1   10.80    6.40
  -5  -8  -1    4.90    7.10
   5  -8   1    8.10    4.50
   5  -8   1    9.10    6.50
  -5  -8  -1   13.70    8.40
   5   8   1   14.00    7.80
  -5   8  -1    9.90    4.20
   5   8   1   13.80   11.00
  -5   8  -1    3.60    7.30
   5   8   1   14.50    6.50
  -5   8  -1    0.80    5.50
  -5   8  -1   -1.20    9.20
  -6  -8  -1   40.30    8.80
  -6  -8  -1   49.20    9.40
   6  -8   1   45.50    7.80
  -6  -8  -1   48.80   10.70
   6  -8   1   44.70    9.30
  -6  -8  -1   45.40    7.40
   6  -8   1   53.39   10.50
  -6   8  -1   42.00    7.10
  -6   8  -1   49.30    7.70
   6   8   1   65.29   11.50
  -6   8  -1   73.19   15.00
  -6   8  -1   57.89   10.80
   6   8   1   30.90    4.60
  -7  -8  -1   22.00    9.40
   7  -8   1   19.00    5.80
  -7  -8  -1   20.30    8.70
   7  -8   1   17.30    7.00
  -7  -8  -1   11.60    6.60
  -7  -8  -1   15.70    5.20
   7  -8   1   16.10    8.10
  -7   8  -1   27.70   11.70
   7   8   1   21.70    9.30
  -7   8  -1   24.60    9.30
  -7   8  -1   24.50    5.50
  -7   8  -1   39.40    8.60
   8  -8   1    4.20    5.70
   8  -8   1   10.70    8.60
  -8  -8  -1   -6.70    7.50
  -8  -8  -1    3.80    6.10
  -8  -8  -1    6.30    4.40
  -8  -8  -1   10.00    8.70
  -8   8  -1    3.40   10.00
   8   8   1    7.50    8.70
  -8   8  -1    2.90    4.30
  -8   8  -1    6.30    7.70
  -8   8  -1    1.80    5.70
  -9  -8  -1   79.19   16.10
   9  -8   1   59.39   12.10
  -9  -8  -1   45.10   12.40
   9  -8   1   57.89   11.10
   9  -8   1   50.99    8.30
  -9  -8  -1   65.29    8.20
  -9  -8  -1   65.09   10.20
  -9   8  -1   52.99   10.70
  -9   8  -1   72.99   11.70
  -9   8  -1   73.89   17.70
  10  -8   1   17.50   10.30
 -10  -8  -1   24.30    5.70
 -10  -8  -1   26.00   12.30
 -10  -8  -1   47.40   12.90
 -10  -8  -1   27.80    8.00
  10  -8   1   14.10    7.80
  10  -8   1   17.10    6.60
  10   8   1   30.80   11.10
 -10   8  -1   15.60   13.40
 -10   8  -1   22.00    9.40
 -10   8  -1   18.00    8.70
 -11  -8  -1   -8.30    4.40
 -11  -8  -1   -6.00    6.40
 -11  -8  -1   -3.80   11.10
 -11  -8  -1   -8.30    8.70
  11  -8   1   -0.40   10.10
  11  -8   1   -3.50    5.90
  11   8   1   -6.10    9.10
 -11   8  -1   19.40   14.00
 -11   8  -1   -5.80    7.90
 -11   8  -1   17.30   10.00
  12  -8   1   24.20   11.70
 -12  -8  -1   49.90   14.50
 -12  -8  -1   28.00    6.80
  12  -8   1   34.10    8.40
 -12  -8  -1   19.90    8.50
 -12   8  -1   52.29   11.70
 -12   8  -1   31.20   15.60
 -12   8  -1   14.90   15.00
  13  -8   1   -3.30    6.30
 -13  -8  -1   -0.30    7.10
 -13  -8  -1    5.50   10.60
  13  -8   1    1.40   10.70
 -13  -8  -1   48.80   16.70
 -13  -8  -1    1.90    4.70
 -13   8  -1    9.80    8.50
 -13   8  -1    3.90   12.90
 -13   8  -1   -9.30    7.10
 -14  -8  -1   -1.60    4.70
 -14  -8  -1   -6.90    9.10
  14  -8   1    6.30   10.60
  14  -8   1    2.10    7.10
 -14  -8  -1   -3.90    7.30
 -14   8  -1   10.10    8.50
 -14   8  -1    1.70   14.30
 -15  -8  -1   -1.30    9.00
 -15  -8  -1   -8.20    7.70
  15  -8   1   19.00   11.70
  15  -8   1   14.20    7.40
 -15  -8  -1  -13.80   10.00
 -15   8  -1   12.10    8.90
 -15   8  -1   10.60   14.70
 -16  -8  -1   -0.40   13.00
 -17  -8  -1    3.10    8.20
 -17  -8  -1   21.50   13.90
 -17  -8  -1   -0.70    4.70
 -17   8  -1   18.50    9.60
 -17   8  -1    4.90   14.30
 -18  -8  -1    8.40   12.80
 -18   8  -1   31.00   20.10
 -18   8  -1   65.19   13.80
 -19  -8  -1   13.20   12.70
 -19   8  -1   31.20   21.70
 -20   8  -1   25.30   20.20
 -20  -9   1   25.70   12.20
 -20   9   1   30.20   21.50
 -19  -9   1   16.80    4.50
 -19  -9   1   17.30   11.80
 -19  -9   1   18.90    6.50
 -19   9   1    2.80   15.10
 -19   9   1   20.60   10.10
 -18  -9   1   16.80    5.40
 -18  -9   1    1.70    7.60
 -18  -9   1   18.40   12.70
 -18   9   1   -7.10   13.90
 -18   9   1   17.80    9.80
  17  -9  -1    5.40    6.70
 -17  -9   1    5.40    5.10
 -17  -9   1   -4.70    8.20
 -17  -9   1   10.40   12.00
 -17   9   1   17.70   15.50
 -17   9   1   12.00    9.00
 -16  -9   1   -4.80    7.90
  16  -9  -1   19.20    7.10
 -16  -9   1   17.70    6.60
  16  -9  -1   12.70   12.70
 -16  -9   1   19.80   11.30
 -16   9   1   20.70   10.80
 -16   9   1   10.00   14.70
 -15  -9   1   -7.30    7.60
 -15  -9   1   -4.90    5.50
  15  -9  -1    0.60   11.60
 -15  -9   1   -1.50   10.30
  15  -9  -1   15.90    6.70
 -15   9   1   -0.50    9.30
 -15   9   1    6.30   15.50
  14  -9  -1   43.80    9.50
 -14  -9   1   52.89   14.70
 -14  -9   1   35.20    7.00
 -14  -9   1   20.20    8.90
  14  -9  -1   34.90   23.00
 -14   9   1   34.70   11.70
 -14   9   1   35.10   22.60
  13  -9  -1   -1.20   11.40
  13  -9  -1    7.70    6.60
 -13  -9   1    4.60   10.10
 -13  -9   1   -2.60    7.40
 -13  -9   1    2.60    5.50
 -13   9   1   14.80    9.40
 -13   9   1   13.00    9.20
 -13   9   1   -1.90   13.20
  12  -9  -1   12.30   12.30
 -12  -9   1   -4.70    6.90
  12  -9  -1    0.20    6.10
 -12  -9   1    9.20   10.50
 -12  -9   1    3.00    5.20
 -12  -9   1   30.70   14.20
 -12   9   1  -11.00   10.90
 -12   9   1    4.30    7.80
 -12   9   1   -0.70    8.80
  11  -9  -1   47.70    8.70
 -11  -9   1   42.90   10.20
  11  -9  -1   20.30   13.00
 -11  -9   1   51.59    9.00
 -11  -9   1   72.09   16.90
 -11  -9   1   46.00   13.50
 -11   9   1   71.39   19.70
  11   9  -1   77.09   16.30
 -11   9   1   37.50   11.20
 -11   9   1   84.69   22.90
 -10  -9   1    5.70    5.40
  10  -9  -1    5.40    5.90
  10  -9  -1    1.30    6.20
 -10  -9   1   -0.50    9.10
  10  -9  -1    2.40   10.40
 -10   9   1    3.70    9.00
 -10   9   1  -10.10    6.70
  10   9  -1    8.10   11.00
 -10   9   1   -1.90   11.20
  -9  -9   1   11.70    7.80
   9  -9  -1    4.50    6.70
   9  -9  -1    9.50   10.10
  -9  -9   1   21.30    9.90
  -9  -9   1   -3.70   10.00
  -9  -9   1    3.20    4.70
   9   9  -1    4.80    9.80
  -9   9   1    8.40    9.30
  -9   9   1   -2.00   10.80
  -9   9   1    6.00    7.30
  -8  -9   1   50.69   12.10
   8  -9  -1   45.20   11.90
  -8  -9   1   64.49   11.60
   8  -9  -1   49.10   10.20
   8  -9  -1   59.19    9.60
  -8  -9   1   68.89   13.60
  -8  -9   1   47.30    8.40
  -8   9   1   54.09   11.70
  -8   9   1   78.59   17.20
   8   9  -1   61.79   13.60
  -8   9   1   75.59   11.60
  -7  -9   1   14.00    6.90
   7  -9  -1   10.70    6.50
  -7  -9   1    8.50    8.60
  -7  -9   1   15.70    5.50
   7  -9  -1    0.70    8.00
  -7  -9   1    6.20    8.20
  -7   9   1   10.90    7.20
  -7   9   1   11.20    8.20
  -7   9   1    8.70   10.70
   7   9  -1   22.30    9.20
  -6  -9   1   26.00    9.10
   6  -9  -1   19.40    8.50
  -6  -9   1   10.90    8.00
   6  -9  -1   21.40    8.70
   6  -9  -1   13.80    5.80
   6  -9  -1    7.80    6.60
  -6  -9   1    2.20    5.90
  -6  -9   1   14.20    5.40
  -6   9   1   12.40   14.80
  -6   9   1   15.90    7.00
  -6   9   1    6.00   10.30
   6   9  -1   21.10    9.00
   5  -9  -1    0.30    6.20
  -5  -9   1   -0.10    4.20
  -5  -9   1    4.80    5.90
   5  -9  -1   -4.50    5.60
   5  -9  -1    4.40    7.20
   5  -9  -1    3.30    4.60
  -5  -9   1   -1.20    6.40
  -5  -9   1   -4.60    6.80
   5   9  -1    4.30    4.10
  -5   9   1    0.80    7.60
  -5   9   1    1.10    5.90
   5   9  -1    0.10    6.50
  -5   9   1   -2.40    9.00
   5   9  -1    5.90    7.90
  -4  -9   1    5.80    6.10
   4  -9  -1   11.10    5.20
  -4  -9   1    6.10    5.30
   4  -9  -1   19.70    6.90
  -4  -9   1    8.50    6.90
   4  -9  -1    6.90    6.50
   4  -9  -1   14.20    7.50
  -4  -9   1   12.40    7.80
   4   9  -1    4.60    5.00
  -4   9   1    3.10    7.80
  -4   9   1    8.10    9.10
   4   9  -1   -0.30   11.20
   4   9  -1   13.40    8.20
  -4   9   1    9.80    6.60
   3  -9  -1  100.89    9.40
  -3  -9   1   76.19   14.20
  -3  -9   1  100.99    9.50
  -3  -9   1   73.79   12.60
   3  -9  -1   77.49    9.70
   3  -9  -1   85.09   13.40
   3  -9  -1   88.79   12.30
   3   9  -1   88.99   10.40
  -3   9   1   81.39   15.30
  -3   9   1   63.39    9.50
  -3   9   1   81.29   11.20
   3   9  -1  110.99   29.60
   3   9  -1   87.99    8.30
   2  -9  -1   70.49   13.60
  -2  -9   1   76.49   13.20
  -2  -9   1   95.69    9.60
   2  -9  -1   74.19   13.00
   2  -9  -1   70.69    9.50
  -2  -9   1   88.99   10.60
  -2  -9   1   77.89   12.40
   2   9  -1   90.19   10.80
   2   9  -1  111.29   17.70
  -2   9   1   65.79    9.10
  -2   9   1   90.79   11.80
  -2   9   1   69.99   15.70
   2   9  -1   73.39    9.00
   1  -9  -1   61.89   10.70
   1  -9  -1   64.59    8.40
  -1  -9   1   57.09   10.30
  -1  -9   1   60.59   11.50
   1  -9  -1   64.59   12.90
   1  -9  -1   68.29    8.90
  -1  -9   1   64.19    9.50
  -1  -9   1   71.29    8.90
  -1   9   1   68.29   12.80
   1   9  -1   73.59   15.70
  -1   9   1   65.09   10.30
  -1   9   1   53.19    8.70
   1   9  -1   53.69    9.00
   1   9  -1   70.09   11.50
   0  -9   1  153.98   10.70
   0  -9   1  140.99   11.60
   0  -9  -1  150.28   10.60
   0  -9   1  145.39   15.10
   0  -9   1  139.69   15.60
   0  -9  -1  152.18   14.20
   0  -9  -1  140.19   11.30
   0  -9  -1  132.19   14.50
   0   9  -1  164.18   12.50
   0   9   1  144.29   12.00
   0   9  -1  120.19   17.90
   0   9   1  125.69   11.90
   0   9  -1  149.79   12.40
   0   9   1  129.49   17.80
   1  -9   1  206.38   12.30
  -1  -9  -1  186.18   16.10
  -1  -9  -1  187.18   13.50
   1  -9   1  186.78   12.90
   1  -9   1  195.78   16.50
  -1  -9  -1  176.38   15.50
   1  -9   1  181.28   16.90
  -1  -9  -1  196.88   12.20
  -1   9  -1  166.58   14.10
   1   9   1  181.88   18.50
  -1   9  -1  179.68   13.20
   1   9   1  212.38   14.10
  -1   9  -1  178.08   19.20
  -2  -9  -1   25.10    8.50
   2  -9   1   52.19    9.70
   2  -9   1   34.50    8.50
  -2  -9  -1   42.60    9.50
   2  -9   1   16.60    8.50
  -2  -9  -1   29.50    6.10
  -2  -9  -1   42.20    9.70
   2  -9   1   40.90    6.80
  -2   9  -1   42.80    9.20
  -2   9  -1   49.10   12.40
   2   9   1   38.20   12.50
  -2   9  -1   45.70   12.20
  -2   9  -1   35.60    6.00
   2   9   1   48.50   10.20
   3  -9   1    8.30    6.90
  -3  -9  -1   10.20    9.00
   3  -9   1    6.80    7.00
   3  -9   1    7.20    7.00
  -3  -9  -1   12.60    7.20
  -3  -9  -1   10.70    4.80
  -3  -9  -1    7.60    6.90
   3  -9   1   10.50    5.10
   3   9   1   16.90   13.40
  -3   9  -1    4.70    6.40
  -3   9  -1   10.10    8.70
  -3   9  -1   13.60    4.60
   3   9   1    9.50    7.60
  -3   9  -1    5.80    8.60
  -4  -9  -1   13.40    7.80
  -4  -9  -1   16.60    7.20
   4  -9   1    8.80    6.20
   4  -9   1   17.30    8.50
   4  -9   1   16.20    7.70
   4  -9   1   13.30    5.20
  -4  -9  -1    9.00    6.90
  -4   9  -1   19.80    7.60
  -4   9  -1   14.30   10.90
  -4   9  -1   10.90    9.20
   4   9   1   11.80    9.40
   4   9   1   15.30   12.00
   4   9   1   29.60    9.20
  -4   9  -1   13.60    5.10
  -5  -9  -1    3.20    4.50
  -5  -9  -1    3.40    7.00
  -5  -9  -1   16.30    8.40
   5  -9   1    2.60    7.10
   5  -9   1   10.70    7.40
  -5  -9  -1   -0.70    6.90
   5  -9   1    1.20    5.80
   5  -9   1    7.90    5.10
  -5   9  -1  -12.10    7.20
   5   9   1   -5.70   11.40
   5   9   1    1.10    7.00
  -5   9  -1    4.00    4.00
   5   9   1    3.50    7.00
  -5   9  -1    6.80    9.50
  -5   9  -1    1.00    6.00
   6  -9   1   22.10    6.50
  -6  -9  -1   12.10    9.00
  -6  -9  -1   12.00    8.40
  -6  -9  -1   19.00    5.60
   6  -9   1   24.80    9.00
   6  -9   1   28.40    9.10
   6  -9   1   20.80    8.20
  -6  -9  -1   18.40    7.80
   6   9   1   19.40    5.90
  -6   9  -1   17.10   11.40
  -6   9  -1   31.60    8.90
   6   9   1   21.20    9.60
   6   9   1   23.10    4.40
  -6   9  -1   21.90    9.80
  -6   9  -1   15.40    5.60
  -7  -9  -1   63.29   12.90
   7  -9   1   58.29   10.40
   7  -9   1   69.49   15.20
  -7  -9  -1   66.39   10.60
  -7  -9  -1   51.79    8.20
  -7  -9  -1   48.40    9.70
   7  -9   1   49.80   10.90
  -7   9  -1   55.49    8.90
   7   9   1   67.89   10.70
  -7   9  -1   81.79   16.80
  -7   9  -1   75.39   13.70
  -7   9  -1   58.89    8.20
  -8  -9  -1    5.40    6.60
   8  -9   1    3.10    6.50
   8  -9   1    2.90    5.60
  -8  -9  -1   -4.20    8.30
  -8  -9  -1   -5.20    8.40
  -8  -9  -1    3.20    4.60
   8  -9   1   -5.10    8.40
  -8   9  -1    3.50    6.70
  -8   9  -1   13.90   11.90
   8   9   1   -2.00    9.70
  -8   9  -1   -2.40   11.30
  -9  -9  -1   13.60    7.90
  -9  -9  -1    7.50    5.20
   9  -9   1   11.60    8.70
  -9  -9  -1    5.30   10.00
   9  -9   1    8.10   10.30
  -9  -9  -1   23.90   11.80
  -9   9  -1   -1.60   10.50
  -9   9  -1   29.70    8.90
  -9   9  -1   16.80   13.20
   9   9   1   22.20   11.80
 -10  -9  -1   12.20   11.60
 -10  -9  -1    4.90    5.30
  10  -9   1   -0.20    6.10
  10  -9   1   -6.70   10.00
 -10  -9  -1   -5.70    8.80
 -10  -9  -1   -3.50    7.00
 -10   9  -1    8.00    8.10
  10   9   1   -1.40    9.90
 -10   9  -1   -2.20    9.90
 -10   9  -1    5.90    9.10
 -11  -9  -1   20.90   17.60
 -11  -9  -1   -5.00    7.30
  11  -9   1   -6.70    6.00
 -11  -9  -1    2.40    5.30
  11  -9   1    9.50   11.20
 -11  -9  -1   -1.90    9.40
 -11   9  -1    0.80   13.00
 -11   9  -1   -5.90    9.10
 -11   9  -1    1.00    8.00
 -12  -9  -1   33.30   14.00
 -12  -9  -1   14.80    6.20
 -12  -9  -1   11.00   11.00
 -12  -9  -1    3.10    7.80
  12  -9   1   19.00    7.40
  12  -9   1   -3.20   10.60
 -12   9  -1    8.10    9.40
 -12   9  -1    8.20   13.40
 -12   9  -1   28.80   10.00
 -13  -9  -1    6.90    7.60
  13  -9   1    9.50    7.40
 -13  -9  -1    3.60    5.40
 -13  -9  -1   14.30   12.80
  13  -9   1   12.60   12.00
 -13   9  -1   13.30    9.10
 -13   9  -1   17.40   15.20
  14  -9   1   15.20   13.30
 -14  -9  -1    8.90    8.40
  14  -9   1   22.30    8.20
 -14  -9  -1    5.80    7.00
 -14  -9  -1   17.70   12.80
 -14   9  -1   10.00    9.70
 -14   9  -1   17.00   16.00
  15  -9   1   17.60    7.40
  15  -9   1   -5.40   10.80
 -15  -9  -1    0.30   10.80
 -15  -9  -1    1.10    7.70
 -15   9  -1  -12.30   10.90
 -15   9  -1    4.00    9.70
 -16  -9  -1   -8.00    8.00
 -16  -9  -1   -1.20   11.10
 -16  -9  -1    4.60    5.30
  16  -9   1   28.10    8.50
 -16   9  -1    0.10   13.50
 -16   9  -1   32.70   11.60
 -17  -9  -1   13.50    6.00
 -17  -9  -1    8.50   13.40
  17  -9   1   15.10    8.00
 -17  -9  -1   18.50    9.60
 -17   9  -1   32.30   18.20
 -18  -9  -1   10.00   13.80
 -18  -9  -1   -4.00    8.10
 -18  -9  -1   -1.50    4.70
 -18   9  -1    9.50   15.40
 -19  -9  -1    4.70   12.00
 -19   9  -1    5.40   16.60
 -19 -10   1   10.20    5.20
 -19 -10   1   22.00   12.90
 -19  10   1   29.40   18.00
 -18 -10   1   11.70   11.90
 -18 -10   1   14.60    5.90
 -18 -10   1   -8.20    8.20
 -18  10   1    4.00   17.10
 -17 -10   1    4.90    5.30
 -17 -10   1   16.40   12.60
 -17 -10   1  -13.70    7.40
 -17  10   1    5.20    8.80
 -17  10   1   31.70   18.90
 -16 -10   1  -10.90    5.40
  16 -10  -1   -7.50   12.30
 -16 -10   1  -13.30    8.00
 -16 -10   1   -0.20   11.10
 -16  10   1   -1.20    8.80
 -16  10   1   13.70   15.70
 -15 -10   1   -9.60    8.20
  15 -10  -1   -5.10   14.00
 -15 -10   1   -0.90    5.70
 -15 -10   1    4.40   10.40
  15 -10  -1    8.30    6.90
 -15  10   1    9.00    9.80
 -15  10   1   -3.70   14.50
 -14 -10   1   -3.60   10.60
  14 -10  -1  -20.50   11.30
 -14 -10   1   15.20    6.50
 -14 -10   1    2.10    8.50
  14 -10  -1   16.00    9.70
 -14  10   1  -15.90   11.30
 -14  10   1    9.80    9.80
 -13 -10   1   -9.80    7.60
 -13 -10   1    1.30    9.70
  13 -10  -1  -14.80   11.60
 -13 -10   1   -3.00    6.00
  13 -10  -1   11.50    6.80
 -13  10   1    5.20   13.90
 -13  10   1    0.60    9.60
 -12 -10   1   -0.90    9.50
 -12 -10   1   47.30   15.00
  12 -10  -1    6.00    6.90
 -12 -10   1  -12.10    7.40
  12 -10  -1  -12.00   14.10
 -12 -10   1    4.90    5.50
 -12  10   1   19.90   10.20
 -12  10   1    1.30   13.10
 -12  10   1   14.70    9.50
  11 -10  -1   39.60    8.70
 -11 -10   1   51.49   15.10
 -11 -10   1   31.70   10.40
 -11 -10   1   28.40    7.20
  11 -10  -1   21.70   13.00
 -11 -10   1   38.20   13.10
 -11  10   1   18.10   10.50
 -11  10   1   42.40   11.90
 -11  10   1   49.80   16.30
  10 -10  -1   -9.80   10.10
 -10 -10   1    0.50    8.00
 -10 -10   1    0.60    9.20
  10 -10  -1    2.00    2.00
 -10 -10   1   11.70   11.90
 -10 -10   1    3.80    5.60
  10  10  -1   19.80   11.50
 -10  10   1   -9.40    8.40
 -10  10   1   21.80   11.00
 -10  10   1   25.30   13.80
  -9 -10   1   -2.30    7.30
   9 -10  -1   -6.50    6.60
  -9 -10   1    4.00   10.30
   9 -10  -1    9.10   10.40
  -9 -10   1    5.10    5.40
  -9 -10   1    4.20   10.10
  -9  10   1    4.00   11.00
   9  10  -1    4.70   10.70
  -9  10   1   -2.50    7.90
  -9  10   1   -3.50    8.90
   8 -10  -1    5.70    6.80
   8 -10  -1    5.30   10.20
  -8 -10   1   10.80    8.70
  -8 -10   1    8.60    5.40
  -8 -10   1    3.10   11.60
  -8 -10   1   -3.80    8.10
   8 -10  -1    3.00    6.90
  -8  10   1    8.20   11.90
   8  10  -1   -2.10    9.30
  -8  10   1   -4.20    8.70
  -8  10   1    8.90    8.10
   7 -10  -1    3.20    6.90
   7 -10  -1   -4.60    6.90
  -7 -10   1    2.40    6.50
   7 -10  -1    8.20    9.20
  -7 -10   1    1.30    8.60
  -7 -10   1    2.50    5.50
   7 -10  -1    1.20    5.30
  -7 -10   1   -0.60    8.30
   7  10  -1    2.70   10.90
  -7  10   1    4.30    7.10
  -7  10   1   -2.60   10.20
  -7  10   1   -1.70    9.20
   6 -10  -1   -3.90    8.30
   6 -10  -1    4.80    7.40
  -6 -10   1    2.80    7.90
  -6 -10   1   10.00    5.60
   6 -10  -1    4.30    5.20
  -6 -10   1   12.00    9.00
   6 -10  -1    0.20    7.20
  -6 -10   1    0.10    6.50
  -6  10   1    4.20    9.80
  -6  10   1   -0.80    8.70
   6  10  -1    6.50    9.00
  -6  10   1    0.90    7.10
   5 -10  -1   -5.50    6.20
   5 -10  -1   -1.00    6.30
  -5 -10   1    8.90    5.00
   5 -10  -1    1.20    7.90
  -5 -10   1   -4.40    6.60
  -5 -10   1   -0.40    7.60
   5 -10  -1    1.40    4.70
  -5 -10   1    3.00    6.90
   5  10  -1    0.10    4.80
   5  10  -1   -1.40    8.20
  -5  10   1   -9.80    8.20
  -5  10   1   -7.70    8.30
  -5  10   1    6.80    7.40
   5  10  -1    3.10    6.90
  -4 -10   1   -4.10    4.60
  -4 -10   1   -5.80    4.90
   4 -10  -1   -5.80    6.40
   4 -10  -1   12.20    5.10
  -4 -10   1    2.20    7.50
   4 -10  -1   -0.10    6.40
  -4 -10   1   -4.40    7.20
   4 -10  -1    1.00    8.00
   4  10  -1    2.40    8.10
  -4  10   1    4.70    8.30
  -4  10   1    1.70    6.50
   4  10  -1   -3.00    5.30
  -4  10   1   -3.10    8.50
   4  10  -1   -1.60   12.70
   3 -10  -1   95.99   13.80
   3 -10  -1   64.59    9.60
   3 -10  -1   99.39   15.90
  -3 -10   1   96.19   11.30
  -3 -10   1  103.89   16.40
   3 -10  -1  128.59   10.60
  -3 -10   1  100.49   15.10
   3  10  -1   86.29    9.30
   3  10  -1   97.49   11.40
  -3  10   1   96.29   11.00
   3  10  -1  102.59   18.60
  -3  10   1   81.49   13.00
  -3  10   1   94.29   17.40
   2 -10  -1  184.08   17.10
   2 -10  -1  224.88   13.10
  -2 -10   1  175.68   17.80
   2 -10  -1  180.48   13.70
  -2 -10   1  210.28   13.20
  -2 -10   1  183.48   14.10
  -2 -10   1  189.78   17.90
   2 -10  -1  192.28   17.90
   2  10  -1  196.98   22.40
  -2  10   1  194.08   19.20
  -2  10   1  172.08   15.50
   2  10  -1  198.08   14.90
   2  10  -1  169.68   12.80
  -2  10   1  182.58   13.70
   1 -10  -1   17.60    5.40
  -1 -10   1    6.20    7.00
   1 -10  -1    2.20    6.90
   1 -10  -1   12.20    7.40
  -1 -10   1   12.80    8.10
  -1 -10   1    0.70    6.80
  -1 -10   1    6.50    4.70
   1 -10  -1   14.50    7.50
  -1  10   1   -0.50    9.00
   1  10  -1    0.40    7.40
   1  10  -1   -9.30   10.60
  -1  10   1    8.00    7.40
   1  10  -1   16.60    8.10
  -1  10   1    8.00    8.50
   0 -10  -1   60.29   11.20
   0 -10   1   88.69   12.70
   0 -10  -1   83.29   12.40
   0 -10  -1   52.39    9.70
   0 -10   1   61.89    8.90
   0 -10  -1   57.69    8.70
   0 -10   1   60.99   11.40
   0 -10   1   66.79   13.30
   0  10  -1   61.29    9.70
   0  10  -1   76.89   16.00
   0  10   1   70.09   12.20
   0  10  -1   56.19   12.10
   0  10   1   78.99   15.30
   0  10   1   75.29   12.80
  -1 -10  -1   36.60    9.10
  -1 -10  -1   56.39   11.30
   1 -10   1   63.19    9.00
   1 -10   1   36.90   10.20
  -1 -10  -1   38.40    9.10
   1 -10   1   47.10    9.80
  -1 -10  -1   52.39    8.20
   1 -10   1   62.49   11.00
  -1  10  -1   50.99   13.40
  -1  10  -1   59.49   11.10
   1  10   1   49.60   13.50
  -1  10  -1   50.09   12.20
   1  10   1   49.70   11.20
   1  10   1   60.09   11.70
  -2 -10  -1    0.50    4.80
  -2 -10  -1   -9.80    6.70
  -2 -10  -1    3.80    7.50
   2 -10   1    7.00    4.80
   2 -10   1   -2.00    6.40
   2 -10   1    0.40    7.00
  -2 -10  -1   -2.40    7.10
   2 -10   1   -6.30    7.40
  -2  10  -1   12.70    7.60
   2  10   1  -14.30    9.30
   2  10   1    4.20    7.50
  -2  10  -1   -6.90    9.80
   2  10   1   -0.20    6.70
  -2  10  -1   -1.30    8.90
  -3 -10  -1   13.60    7.70
   3 -10   1   13.80    8.20
  -3 -10  -1   21.30    9.40
   3 -10   1   23.00    6.20
   3 -10   1   19.80    8.10
  -3 -10  -1    0.40    8.00
   3 -10   1   11.10    8.30
  -3 -10  -1   14.30   10.40
  -3  10  -1   18.70   12.70
   3  10   1   13.40   13.00
   3  10   1   15.90    7.80
  -3  10  -1   24.80    7.90
   3  10   1   20.00    8.90
  -3  10  -1    8.00   10.60
   4 -10   1   12.00    7.50
   4 -10   1   17.20    5.70
  -4 -10  -1   21.80   10.00
  -4 -10  -1   12.90    6.80
  -4 -10  -1    4.40    7.80
  -4 -10  -1   13.60    5.40
   4 -10   1    2.70    7.60
   4 -10   1   10.30    8.70
  -4  10  -1    3.90   10.30
  -4  10  -1    9.60    7.30
   4  10   1   20.60    9.40
   4  10   1   18.60   10.70
   4  10   1   18.00    6.70
   4  10   1   10.90   12.30
  -4  10  -1   12.50    9.50
  -5 -10  -1   -5.30    6.70
   5 -10   1    0.70    7.20
  -5 -10  -1   -5.00    7.20
   5 -10   1   -4.60    5.10
   5 -10   1   -1.20    7.40
   5 -10   1   -2.20    6.90
  -5 -10  -1   -4.50    4.10
  -5 -10  -1    4.30    8.10
   5  10   1   11.90    8.60
   5  10   1   -3.80    7.90
  -5  10  -1    6.50    6.70
  -5  10  -1   -3.90    8.90
  -5  10  -1    0.60    9.60
   5  10   1    4.90   12.80
   5  10   1    0.60    5.00
   6 -10   1    0.60    6.80
  -6 -10  -1   -5.20    6.90
  -6 -10  -1    5.40    5.20
  -6 -10  -1    6.80    8.90
   6 -10   1   -1.50    8.30
  -6 -10  -1    5.80    9.40
   6 -10   1   -3.00    7.30
   6 -10   1    4.00    5.70
  -6  10  -1   -6.40    8.70
   6  10   1    1.40    4.00
   6  10   1    3.10   13.20
  -6  10  -1   -5.50    9.50
  -6  10  -1    7.40    7.40
   6  10   1    3.10    6.30
   7 -10   1    1.90    6.10
  -7 -10  -1    3.50    5.00
  -7 -10  -1    6.40   10.00
  -7 -10  -1    8.50    7.80
  -7 -10  -1    5.00    9.00
   7 -10   1    2.80    7.60
   7 -10   1   -2.50    8.80
   7  10   1   10.30    9.30
  -7  10  -1   -4.30    7.30
  -7  10  -1    0.30   10.40
  -7  10  -1   -8.20    9.70
   8 -10   1    4.00    9.40
  -8 -10  -1   -2.60   11.30
  -8 -10  -1   -3.70    9.00
   8 -10   1   -3.00    6.20
  -8 -10  -1   -2.00    5.20
  -8 -10  -1   23.00    9.10
   8  10   1    1.60   10.00
  -8  10  -1   -5.40   10.30
  -8  10  -1    7.90    9.20
  -8  10  -1   -7.50   10.90
   9 -10   1   -2.90    9.90
  -9 -10  -1    4.40    5.30
  -9 -10  -1   -2.70    8.80
  -9 -10  -1   -1.80    7.70
  -9 -10  -1   11.90   12.20
  -9  10  -1   -4.80   10.70
  -9  10  -1    7.30   11.40
   9  10   1    2.00   10.60
  -9  10  -1   10.30    7.80
 -10 -10  -1    6.50    5.90
  10 -10   1    1.30   11.20
 -10 -10  -1   10.90   13.10
  10 -10   1    0.90    1.60
 -10 -10  -1    4.60   10.10
 -10 -10  -1    0.70    7.50
 -10  10  -1   -3.50   11.40
 -10  10  -1   29.10   10.00
 -10  10  -1    6.90   12.20
 -11 -10  -1    4.70    5.80
 -11 -10  -1   25.90   14.00
 -11 -10  -1    1.00    9.70
  11 -10   1    0.30    6.70
  11 -10   1  -11.50   10.60
 -11 -10  -1   -1.50   12.20
 -11  10  -1   16.90    9.30
 -11  10  -1    3.00   12.10
 -11  10  -1   -7.10   11.50
  12 -10   1   12.50    7.30
 -12 -10  -1    7.60    5.90
 -12 -10  -1   -0.10   10.50
 -12 -10  -1   -3.00    7.80
  12 -10   1   -7.30   11.20
 -12  10  -1   17.40   12.30
 -12  10  -1    7.80   15.90
  13 -10   1    1.70    7.70
 -13 -10  -1   -8.30    9.70
 -13 -10  -1   -8.50    8.00
  13 -10   1  -10.50   11.70
 -13  10  -1   18.80   12.50
 -13  10  -1    5.10   14.80
 -14 -10  -1   -6.70    8.70
 -14 -10  -1    4.80    5.70
 -14 -10  -1   21.50   12.80
  14 -10   1   20.00   22.50
  14 -10   1    7.00    7.50
 -14  10  -1    2.90   12.50
 -14  10  -1   22.20   12.20
 -15 -10  -1   -7.80   10.50
  15 -10   1   23.00    8.80
 -15 -10  -1    2.00    5.60
  15 -10   1  -10.50   13.00
 -15 -10  -1   -9.20    7.60
 -15  10  -1   -6.90   10.50
 -15  10  -1   24.60   13.50
 -16 -10  -1    1.10    6.10
 -16 -10  -1   13.10   13.20
 -16 -10  -1   -4.70    8.80
  16 -10   1   12.00   13.30
  16 -10   1   15.60    8.00
 -16  10  -1   39.70   13.50
 -16  10  -1   14.20   16.20
 -17 -10  -1   -7.90    8.80
  17 -10   1   17.70   14.80
 -17 -10  -1  -22.50    9.50
 -17 -10  -1    1.50    5.70
 -17  10  -1    9.40   16.70
 -18 -10  -1   21.10   13.90
 -18 -10  -1    7.40    6.10
 -18 -10  -1   -1.20    9.10
 -18  10  -1   27.10   20.00
 -19 -10  -1   17.90   15.10
 -19  10  -1   22.80   24.00
 -19 -11   1    8.80    5.60
 -19 -11   1   11.80   12.30
 -19 -11   1  -14.40    8.70
 -19  11   1   21.20   18.60
 -18 -11   1   10.60    6.10
 -18 -11   1    7.30   12.50
 -18  11   1   27.80   18.90
  17 -11  -1   30.40    9.20
 -17 -11   1    6.60    6.50
 -17 -11   1   28.40   14.40
 -17  11   1   10.70   16.20
 -16 -11   1    4.70   11.20
 -16 -11   1    0.40    6.70
  16 -11  -1   24.20    8.60
 -16  11   1   26.70   11.60
 -16  11   1   -5.20   14.60
 -15 -11   1    4.10    6.90
  15 -11  -1   16.30    8.90
 -15 -11   1    2.60   10.10
 -15 -11   1  -20.40    8.40
 -15  11   1   -8.60   14.30
 -15  11   1    7.70   10.20
  14 -11  -1    5.50    7.40
 -14 -11   1  -15.80    8.50
 -14 -11   1    5.10    6.80
  14 -11  -1   -5.30   13.60
 -14 -11   1   11.30   12.20
 -14  11   1    5.70   14.70
 -14  11   1    5.70   10.90
  13 -11  -1   -3.10   13.20
 -13 -11   1   -2.70    6.10
 -13 -11   1    4.40   10.00
  13 -11  -1   19.90    8.00
 -13 -11   1    4.80    9.50
 -13  11   1    1.80   10.40
 -13  11   1   11.10   14.10
  12 -11  -1   19.60    8.00
 -12 -11   1   22.70   12.60
 -12 -11   1    9.00    6.90
  12 -11  -1   -2.10   12.10
 -12 -11   1   -3.40    9.50
 -12  11   1   17.10   11.50
 -12  11   1    3.30   22.70
  11 -11  -1    7.30    6.80
 -11 -11   1   -3.20    5.60
 -11 -11   1   -4.70    9.30
 -11 -11   1   -3.70    9.60
  11 -11  -1  -18.90   10.30
 -11  11   1    3.90   10.40
 -11  11   1   15.40    9.40
 -11  11   1   -1.10   12.80
 -10 -11   1    9.90    9.80
 -10 -11   1   18.80   11.60
 -10 -11   1   24.00    7.40
  10 -11  -1   11.30   12.20
 -10  11   1   33.10   15.50
 -10  11   1   21.50   12.00
 -10  11   1   25.10   11.00
  -9 -11   1   88.19   17.80
  -9 -11   1   93.49   16.70
   9 -11  -1   30.90   17.00
   9 -11  -1   67.39   11.00
  -9 -11   1   73.79   10.40
  -9 -11   1   67.79   13.50
  -9  11   1   75.79   19.50
  -9  11   1  109.79   15.60
  -9  11   1   67.89   15.80
  -8 -11   1    4.50   10.80
  -8 -11   1   -2.50    5.20
  -8 -11   1   -1.50    9.40
  -8 -11   1   11.80    9.40
   8 -11  -1   -0.60   11.10
   8 -11  -1    5.70    6.20
   8 -11  -1   -6.70    7.10
  -8  11   1  -15.00   12.80
  -8  11   1   -1.90   10.80
  -8  11   1   12.50   12.40
   8  11  -1    6.00    9.50
  -7 -11   1    9.70   10.20
   7 -11  -1    5.10    6.40
   7 -11  -1    6.50    7.90
   7 -11  -1   -3.50    9.60
  -7 -11   1    4.70    6.90
  -7 -11   1   -0.60    5.30
  -7 -11   1    1.50    9.20
   7 -11  -1   12.30    8.60
  -7  11   1   -1.40    7.40
  -7  11   1   -0.50   10.40
   7  11  -1   18.90   10.30
  -7  11   1  -15.10    9.90
   6 -11  -1    5.40    9.90
   6 -11  -1   22.90    7.20
  -6 -11   1   19.20    8.70
   6 -11  -1   13.60    8.10
  -6 -11   1   27.50   10.70
   6 -11  -1   26.90   10.60
  -6 -11   1   25.70   11.70
  -6 -11   1   18.00    6.40
   6  11  -1   13.70    6.70
   6  11  -1   32.80   12.70
   6  11  -1   10.50    5.10
  -6  11   1   17.50   12.70
  -6  11   1   18.50    9.00
  -6  11   1   13.60   11.40
   5 -11  -1    1.30    8.80
   5 -11  -1   -1.30    6.80
  -5 -11   1    8.50    6.00
   5 -11  -1   10.10    7.90
  -5 -11   1   17.80   18.80
   5 -11  -1    2.30    5.20
  -5 -11   1    2.40    6.70
  -5 -11   1    9.50    8.50
   5  11  -1    0.00    5.30
  -5  11   1    6.90    9.80
   5  11  -1   -2.60    8.80
  -5  11   1    0.40    7.80
   5  11  -1   -4.30    8.40
  -5  11   1   -5.00   10.10
  -4 -11   1   -3.10    5.10
   4 -11  -1   -1.80    7.20
  -4 -11   1    3.10    7.50
   4 -11  -1    3.30    9.00
  -4 -11   1    0.60    8.70
  -4 -11   1   -6.40    7.00
   4 -11  -1    4.00    5.30
   4 -11  -1    0.10    6.50
  -4  11   1   -3.50    9.60
   4  11  -1  -11.70   14.40
   4  11  -1   -1.80    8.90
   4  11  -1    2.00    5.70
  -4  11   1    6.80    8.10
  -4  11   1    6.90   10.20
   3 -11  -1   -0.40    7.00
   3 -11  -1   11.90    8.80
   3 -11  -1   14.60    8.20
  -3 -11   1    6.70    5.80
   3 -11  -1    9.60    5.60
  -3 -11   1    8.90    8.70
  -3 -11   1    7.30    8.00
  -3 -11   1    6.50   12.70
  -3  11   1   10.20    8.50
   3  11  -1   -8.60    7.00
   3  11  -1   -6.30   14.00
  -3  11   1    1.90   10.40
  -3  11   1   15.60   10.20
   3  11  -1    2.40    6.70
   2 -11  -1    7.40    6.80
  -2 -11   1    0.20    7.10
   2 -11  -1    9.30    5.30
  -2 -11   1    6.30    7.80
  -2 -11   1   -6.70    6.40
   2 -11  -1   10.10    7.70
  -2 -11   1   -0.50    6.90
   2 -11  -1   -8.60    7.20
   2  11  -1    6.00   12.70
  -2  11   1    7.10    7.70
   2  11  -1    4.90    7.50
   2  11  -1    4.00    7.20
  -2  11   1   -3.50   10.40
  -2  11   1   -0.80   10.60
   1 -11  -1    4.40    7.80
   1 -11  -1    9.30    7.40
   1 -11  -1    4.50    7.50
  -1 -11   1   -5.80    7.60
  -1 -11   1    1.40    7.30
  -1 -11   1    2.90    5.20
   1 -11  -1    6.70    5.10
  -1 -11   1    9.80    7.50
   1  11  -1   -8.20   10.50
   1  11  -1    0.30    7.30
   1  11  -1   -4.70    6.90
  -1  11   1   15.90   10.20
  -1  11   1  -13.20    9.90
  -1  11   1   -1.10    6.90
   0 -11  -1    2.80    6.60
   0 -11   1    3.60    5.10
   0 -11   1    2.50    7.90
   0 -11  -1    1.60    4.90
   0 -11  -1    2.90    7.00
   0 -11  -1   -3.00    7.20
   0 -11   1    8.60    8.10
   0 -11   1    1.40    7.10
   0  11   1    0.60    8.50
   0  11  -1  -11.90    6.80
   0  11   1   -8.30   10.20
   0  11  -1    0.20   11.10
   0  11   1    4.50    7.80
   0  11  -1   -7.10    7.40
   1 -11   1   21.30    6.80
  -1 -11  -1   14.30    8.30
  -1 -11  -1   17.60    8.20
   1 -11   1   28.40    9.30
  -1 -11  -1   17.90    6.40
  -1 -11  -1   23.40    9.30
   1 -11   1   22.10    9.90
   1 -11   1   20.00    8.40
   1  11   1   19.60    8.90
   1  11   1    4.10   11.70
  -1  11  -1   12.60   12.90
  -1  11  -1   13.40   10.00
  -1  11  -1   21.90    9.20
   1  11   1   24.00    9.50
  -2 -11  -1   11.60    8.70
   2 -11   1    7.60    5.50
  -2 -11  -1   11.20    8.80
   2 -11   1    0.40    7.60
   2 -11   1    6.10    7.70
   2 -11   1   12.90    8.00
  -2 -11  -1   12.90    6.80
  -2 -11  -1   10.70    7.80
   2  11   1   15.70    8.70
   2  11   1    5.10    8.60
  -2  11  -1   15.50    7.80
   2  11   1    9.70   12.00
  -2  11  -1   10.00   11.60
  -2  11  -1    6.40   12.00
   3 -11   1   14.20    8.10
   3 -11   1   15.90    6.30
  -3 -11  -1   14.30    8.50
   3 -11   1    7.00    8.10
  -3 -11  -1   10.10    9.50
  -3 -11  -1    6.50   16.10
   3 -11   1   14.50    9.90
  -3 -11  -1   12.40    6.00
   3  11   1   24.10    8.00
  -3  11  -1   13.00    8.40
  -3  11  -1   28.80   11.30
   3  11   1   19.60   14.70
  -3  11  -1    2.00   10.80
   3  11   1   11.00    8.40
  -4 -11  -1    0.10    5.40
   4 -11   1   -2.50    7.40
   4 -11   1   -3.80    5.40
   4 -11   1   -0.30    7.30
  -4 -11  -1    9.40    8.50
  -4 -11  -1   -2.00    6.60
   4 -11   1   -6.70    7.80
  -4 -11  -1    0.90    7.90
  -4  11  -1   -0.30   10.70
   4  11   1  -11.90   13.40
   4  11   1   -9.10   10.40
  -4  11  -1   -3.80    7.00
   4  11   1   -0.10    6.10
  -4  11  -1    1.00    9.90
   5 -11   1   31.60   10.80
  -5 -11  -1   20.00   10.60
  -5 -11  -1   36.00   10.30
  -5 -11  -1   21.80    7.20
   5 -11   1   30.30    7.50
   5 -11   1   42.70   15.80
  -5 -11  -1   14.10   18.40
   5 -11   1   35.70   10.00
   5  11   1   48.00   12.50
   5  11   1   11.00   16.80
   5  11   1   32.40    7.20
  -5  11  -1   23.20   13.70
  -5  11  -1   40.40   13.50
  -5  11  -1   25.40    9.50
   5  11   1   33.20   11.00
  -6 -11  -1    0.90    8.50
   6 -11   1   -7.10    6.40
   6 -11   1   -8.50    8.60
  -6 -11  -1    8.20    5.80
   6 -11   1   -2.70    6.20
  -6 -11  -1    8.70    8.30
   6 -11   1   12.20    9.70
  -6 -11  -1    4.40   10.10
  -6  11  -1    1.60   12.10
  -6  11  -1   -7.60   10.20
   6  11   1    3.50    4.70
   6  11   1   11.10   10.20
   6  11   1   13.20    7.90
  -6  11  -1   -5.30    9.30
   7 -11   1   -0.10    6.30
  -7 -11  -1   -3.40    8.40
  -7 -11  -1   -0.10    5.50
   7 -11   1   -6.90    8.90
  -7 -11  -1   -3.70    9.30
  -7 -11  -1    6.70   10.80
   7 -11   1   16.00    9.10
  -7  11  -1    2.80   10.90
   7  11   1    0.90    8.70
  -7  11  -1   10.10    9.10
  -7  11  -1    4.70   12.40
  -8 -11  -1    3.10    8.40
  -8 -11  -1   -3.10   10.40
  -8 -11  -1    7.20    5.90
   8 -11   1    5.90    6.90
  -8 -11  -1   -6.10    9.10
   8 -11   1   -0.70   10.10
  -8  11  -1    1.80    8.50
  -8  11  -1    6.10   13.10
  -8  11  -1   -7.60   11.80
   8  11   1    8.20   12.10
  -9 -11  -1    2.60   10.00
  -9 -11  -1    3.70   12.20
   9 -11   1   -3.10   10.50
   9 -11   1   -1.50    7.00
  -9 -11  -1    5.50    9.20
  -9 -11  -1    4.00    5.60
  -9  11  -1   -1.20   10.80
  -9  11  -1   -0.80   12.10
  -9  11  -1    6.70    8.60
 -10 -11  -1   34.60   13.50
 -10 -11  -1   15.90   11.40
  10 -11   1   -0.40   11.70
 -10 -11  -1   15.50    6.80
 -10 -11  -1    5.30    9.80
 -10  11  -1    1.90   12.60
 -10  11  -1  -10.10   11.90
 -10  11  -1   18.90   10.00
  11 -11   1  -18.20   13.30
  11 -11   1    5.30    5.40
 -11 -11  -1    4.60   10.30
 -11 -11  -1   -9.30    7.80
 -11 -11  -1   11.60    6.50
 -11 -11  -1   60.19   23.00
 -11  11  -1   11.60   14.50
 -11  11  -1   24.80   13.80
  12 -11   1   -1.10   11.90
 -12 -11  -1    1.10   10.70
  12 -11   1   -1.80    7.50
 -12 -11  -1  -16.30    8.10
 -12 -11  -1   -6.10    9.40
 -12  11  -1    6.70   14.00
 -12  11  -1   -1.80   16.90
 -13 -11  -1    7.50   11.50
  13 -11   1   11.20    7.70
  13 -11   1   -6.70   13.20
 -13 -11  -1   -0.30    9.90
 -13 -11  -1   -5.20    5.60
 -13  11  -1    5.20   14.40
 -13  11  -1    9.60   14.40
 -14 -11  -1    5.20    6.10
 -14 -11  -1  -14.00   10.20
 -14 -11  -1  -12.30    8.20
  14 -11   1  -19.60   12.70
  14 -11   1   20.00    8.80
 -14  11  -1   15.50   14.20
 -14  11  -1   13.20   16.20
 -15 -11  -1    0.80    5.90
  15 -11   1  -21.50   11.90
  15 -11   1   16.00    8.60
 -15 -11  -1    5.60   11.20
 -15 -11  -1  -20.70    7.90
 -15  11  -1  -12.90   12.10
 -15  11  -1   48.00   15.90
  16 -11   1   26.80    9.80
  16 -11   1    6.30   14.30
 -16 -11  -1   21.40   12.60
 -16  11  -1   28.60   20.50
  17 -11   1   17.90    9.70
  17 -11   1   48.50   17.50
 -17 -11  -1   29.10   14.40
 -17  11  -1   17.80   19.30
 -18 -11  -1   24.40   13.50
 -18 -11  -1    7.50    7.00
 -18  11  -1    4.70   18.50
 -18 -12   1   14.20    7.10
 -18 -12   1    1.90   13.40
 -18  12   1   -6.70   23.90
  17 -12  -1   13.20    9.60
 -17 -12   1   10.70    7.10
 -17 -12   1    1.60   12.00
 -17  12   1   -2.70   15.60
 -16 -12   1  -17.70   10.40
 -16 -12   1    0.90   12.40
  16 -12  -1   33.90    9.00
 -16 -12   1    1.70    7.00
 -16  12   1    8.00   15.80
 -15 -12   1  -26.60    9.60
 -15 -12   1   -0.50    6.60
  15 -12  -1   31.10   14.40
 -15 -12   1   -6.20   11.90
 -15  12   1    5.30   16.40
 -15  12   1   27.50   15.30
 -14 -12   1   -2.10   10.80
 -14 -12   1  -10.20    6.30
  14 -12  -1   27.40    8.70
 -14 -12   1  -13.60    9.40
 -14  12   1  -11.20   14.00
 -14  12   1   26.90   14.20
 -13 -12   1   -3.50    6.70
  13 -12  -1   10.90    7.60
 -13 -12   1   -1.20   11.10
 -13 -12   1   -3.10    9.60
 -13  12   1   26.00   14.50
 -13  12   1    7.10   12.50
  12 -12  -1   14.90    7.70
 -12 -12   1    9.50    6.90
 -12 -12   1   12.00   14.70
  12 -12  -1    8.50   16.10
 -12 -12   1    9.60   12.50
 -12  12   1    2.90   13.20
 -12  12   1   30.10   14.70
 -11 -12   1   -8.90    9.70
 -11 -12   1   -1.10    7.90
 -11 -12   1   13.30   11.10
  11 -12  -1    3.50   12.50
 -11  12   1   -3.90   14.30
 -11  12   1    0.00   12.30
 -10 -12   1   17.00   11.40
 -10 -12   1    3.70    6.60
  10 -12  -1    6.20   11.80
  10 -12  -1    8.40    7.20
 -10 -12   1   11.80   10.80
 -10  12   1   20.50   10.90
 -10  12   1   -7.70   12.00
 -10  12   1   19.90   14.90
   9 -12  -1   30.20    8.50
   9 -12  -1   20.80   12.80
  -9 -12   1   33.30   12.90
  -9 -12   1   19.80    7.40
  -9 -12   1   20.60   11.60
  -9  12   1   29.70   14.50
  -9  12   1   28.00   15.20
  -9  12   1   30.50   11.60
  -8 -12   1    6.60   10.70
  -8 -12   1    1.10    6.40
  -8 -12   1    3.20    9.70
   8 -12  -1   -6.50    6.80
   8 -12  -1   -2.20   10.00
  -8  12   1   14.20    9.80
  -8  12   1   -4.40   10.70
  -8  12   1   -5.70   11.90
  -7 -12   1    1.50    6.00
  -7 -12   1    6.40    8.80
   7 -12  -1    6.50    7.00
  -7 -12   1   19.30   11.90
   7 -12  -1   -6.40   10.00
  -7 -12   1   11.90   10.10
   7 -12  -1    9.20    9.00
  -7  12   1   -0.40   10.70
  -7  12   1   20.80   10.00
  -7  12   1    8.10   12.40
  -6 -12   1    7.00    6.70
  -6 -12   1   -4.40    9.70
  -6 -12   1    4.10    8.70
   6 -12  -1    1.80   10.00
   6 -12  -1    4.50    9.10
   6 -12  -1    5.10    6.60
  -6 -12   1    0.80    9.00
   6 -12  -1    4.60    8.80
   6  12  -1    0.70    9.60
   6  12  -1    6.10    5.90
  -6  12   1  -11.40   11.70
  -6  12   1   -8.70   10.50
  -6  12   1   15.70    8.50
   6  12  -1    2.50    7.50
   5 -12  -1    0.20    9.70
  -5 -12   1   10.80    6.40
   5 -12  -1    1.90    8.10
  -5 -12   1    7.20   10.10
   5 -12  -1   -4.90    7.70
   5 -12  -1    4.30    6.40
  -5 -12   1    2.70    8.80
  -5 -12   1   -6.80    7.60
  -5  12   1   -6.70    7.60
   5  12  -1    6.10    6.10
  -5  12   1   -3.30   10.70
   5  12  -1    3.30    9.30
  -5  12   1   -6.20   12.20
   4 -12  -1    4.40    9.70
   4 -12  -1    6.60    8.30
  -4 -12   1    0.80    8.70
  -4 -12   1    2.30   17.20
  -4 -12   1    7.70    9.00
  -4 -12   1    2.20    5.70
   4 -12  -1   -0.80    9.30
   4 -12  -1    2.80    5.90
  -4  12   1   -8.00   12.00
  -4  12   1   -4.30    9.60
   4  12  -1    4.80    7.20
  -4  12   1   25.60   18.50
   4  12  -1    2.90    8.30
   4  12  -1   12.50   16.80
   3 -12  -1   28.90    8.10
  -3 -12   1   23.00    7.60
  -3 -12   1   31.40   10.60
   3 -12  -1   37.10   10.60
   3 -12  -1   21.80   10.80
  -3 -12   1   30.50   10.20
   3 -12  -1   35.70   10.30
  -3 -12   1   25.40   11.40
  -3  12   1   39.20   13.30
   3  12  -1   16.70   16.80
  -3  12   1   26.80   12.70
  -3  12   1   32.10   14.40
   3  12  -1   26.20    8.90
   3  12  -1   37.60   12.20
   2 -12  -1   -2.60    9.50
  -2 -12   1    7.70    8.40
  -2 -12   1    7.90    8.10
   2 -12  -1    4.90    6.30
  -2 -12   1    2.00    8.00
  -2 -12   1    5.10    5.80
   2 -12  -1   -0.20    7.10
   2 -12  -1   -2.80    7.70
  -2  12   1    5.10    9.10
   2  12  -1    9.60    8.10
  -2  12   1  -14.20   11.10
  -2  12   1   16.40   10.20
   2  12  -1    8.20   14.90
   2  12  -1    5.60    8.90
   1 -12  -1    2.50    5.60
  -1 -12   1    1.00    5.60
   1 -12  -1    9.40    8.00
   1 -12  -1    4.20    8.70
  -1 -12   1    3.40    8.20
  -1 -12   1   17.30    9.40
   1 -12  -1    2.40    8.40
  -1 -12   1   -6.80    7.60
   1  12  -1    3.60    8.50
  -1  12   1   -7.70   11.70
  -1  12   1    8.30    9.90
   1  12  -1    2.10    8.70
  -1  12   1   12.40   18.20
   1  12  -1  -16.40   13.60
   0 -12   1   16.60   10.10
   0 -12   1   29.20    7.60
   0 -12  -1   20.40    9.90
   0 -12   1   28.20   10.10
   0 -12  -1   28.30    7.80
   0 -12  -1   18.80    9.60
   0 -12   1   18.00   10.90
   0 -12  -1   25.50    9.90
   0  12   1   21.10    9.70
   0  12  -1   25.00   16.00
   0  12  -1   23.70   12.20
   0  12   1    1.30   13.20
   0  12   1   29.00   19.50
   0  12  -1   34.10   11.00
   1 -12   1    8.80   15.70
  -1 -12  -1   10.60    8.30
   1 -12   1   12.90   10.20
  -1 -12  -1   18.20    9.80
  -1 -12  -1   11.30    9.40
   1 -12   1   15.90    6.90
  -1 -12  -1   11.40    6.40
   1 -12   1   14.90    9.80
   1  12   1   16.50    9.70
   1  12   1   40.70   13.60
  -1  12  -1    7.20   16.70
   1  12   1   -6.90   12.90
  -1  12  -1   25.30   13.30
  -1  12  -1    7.00   14.10
   2 -12   1   10.00    8.60
   2 -12   1    3.80    8.40
  -2 -12  -1   -0.50    5.80
   2 -12   1    1.00    5.70
  -2 -12  -1    5.20    8.70
  -2 -12  -1   -4.50    7.30
  -2 -12  -1    2.40    8.20
  -2  12  -1    1.50    9.60
   2  12   1   -7.80   14.10
  -2  12  -1   -7.90   12.80
   2  12   1   -0.70    7.80
  -2  12  -1    3.30    9.40
   2  12   1    1.70    8.00
  -3 -12  -1   26.20   10.70
  -3 -12  -1   22.10    7.70
   3 -12   1   28.70   10.50
  -3 -12  -1   20.60    9.90
  -3 -12  -1   25.30   10.50
   3 -12   1   24.70   10.10
   3 -12   1   31.60    7.90
   3 -12   1   35.80   19.70
  -3  12  -1   39.40   13.60
  -3  12  -1   30.80   10.40
   3  12   1   19.90   16.90
   3  12   1   21.10    8.80
  -3  12  -1   25.70   14.40
   3  12   1   30.60   11.60
   4 -12   1   -9.90    6.90
  -4 -12  -1    7.70    8.90
  -4 -12  -1   13.30    6.20
  -4 -12  -1    7.30    9.50
  -4 -12  -1  -11.40    8.90
   4 -12   1   18.50    7.90
  -4  12  -1   19.50   12.10
   4  12   1   14.00    7.40
  -4  12  -1   -2.00    7.70
   4  12   1   -9.30   14.50
   4  12   1   12.90   10.00
  -4  12  -1   10.10   14.00
   5 -12   1   -5.10    7.60
  -5 -12  -1   -4.10    5.50
   5 -12   1    0.60    7.10
   5 -12   1   -1.70   18.10
  -5 -12  -1   -1.70    9.50
  -5 -12  -1    7.90   10.40
  -5 -12  -1    3.80    9.30
   5 -12   1    5.10    8.40
   5  12   1   -6.90    9.30
   5  12   1   -4.00   10.50
  -5  12  -1  -16.60   12.00
  -5  12  -1   -1.60    8.10
   5  12   1  -19.30   16.10
   5  12   1   -3.40    5.80
  -5  12  -1   13.50   11.80
  -6 -12  -1  -11.70    8.50
   6 -12   1    7.00   10.30
  -6 -12  -1    1.50    6.20
   6 -12   1    6.40   11.00
   6 -12   1    2.30    8.70
  -6 -12  -1    1.70    9.50
  -6 -12  -1    3.70   10.40
   6 -12   1   -2.30    6.50
  -6  12  -1   -3.60   13.80
   6  12   1    3.40    9.90
  -6  12  -1    3.30   11.90
   6  12   1    7.80    9.20
  -6  12  -1    0.90    8.10
   6  12   1    0.30    4.90
  -7 -12  -1   26.10   11.60
   7 -12   1   36.10    9.70
  -7 -12  -1   24.50   12.80
  -7 -12  -1   51.19   13.00
   7 -12   1   24.50   11.30
  -7 -12  -1   20.40    7.40
  -7  12  -1   36.80   16.20
  -7  12  -1   48.00   12.40
  -7  12  -1   28.60   15.30
   8 -12   1   -6.80    6.20
  -8 -12  -1   20.20   11.00
   8 -12   1   -6.10   10.30
  -8 -12  -1   -2.00   10.30
  -8 -12  -1    2.30    7.00
  -8 -12  -1    5.50   10.70
  -8  12  -1    2.60   11.70
  -8  12  -1    2.50    8.40
  -9 -12  -1    8.20   10.20
   9 -12   1    2.70   11.20
   9 -12   1    6.50    7.80
  -9 -12  -1   -8.30    9.50
  -9 -12  -1    3.40    6.90
  -9  12  -1   -7.90   13.90
  -9  12  -1    5.00   11.80
 -10 -12  -1   15.80   11.60
 -10 -12  -1   10.20   10.80
  10 -12   1    0.50   11.40
 -10 -12  -1    7.60    6.90
  10 -12   1   12.40    7.50
 -10  12  -1    8.40   13.60
 -10  12  -1    6.70   14.50
 -11 -12  -1   -9.90   10.00
  11 -12   1   -9.20   10.90
 -11 -12  -1    8.30   11.30
 -11 -12  -1  -11.40    9.70
 -11  12  -1   31.50   15.40
 -11  12  -1   17.50   24.90
 -12 -12  -1   -3.80    9.10
 -12 -12  -1   -5.30    6.20
  12 -12   1   -1.90   12.20
  12 -12   1   12.90    7.50
 -12 -12  -1    7.50   11.20
 -12  12  -1   15.90   13.90
 -12  12  -1   28.00   16.00
  13 -12   1    7.90   13.90
  13 -12   1    9.50    8.50
 -13 -12  -1   16.80    7.50
 -13 -12  -1   18.70   12.70
 -13 -12  -1   -4.10    9.70
 -13  12  -1   30.50   16.30
 -13  12  -1   21.10   14.80
  14 -12   1  -16.30   15.60
 -14 -12  -1  -17.60   11.10
 -14 -12  -1  -14.30    9.10
 -14 -12  -1   -4.50    5.80
  14 -12   1   10.40    9.00
 -14  12  -1   34.80   16.50
 -14  12  -1    6.20   14.40
 -15 -12  -1    8.10    6.90
 -15 -12  -1   -0.50   11.10
 -15  12  -1   34.10   19.10
 -15  12  -1   82.19   18.10
  16 -12   1   49.70   11.60
 -16 -12  -1    3.30   10.60
 -16 -12  -1    0.70    6.60
 -16  12  -1   18.40   18.10
 -17 -12  -1   -5.70   11.20
 -17  12  -1   12.90   17.80
 -18  12  -1    6.80   18.70
 -17 -13   1   13.60   13.40
 -17  13   1   48.70   31.00
  16 -13  -1   37.00   10.90
 -16 -13   1   19.60   14.00
 -16 -13   1    8.80    8.00
 -16  13   1   89.59   19.00
 -16  13   1   11.40   17.90
 -15 -13   1   14.70   12.90
  15 -13  -1   28.90    9.20
 -15 -13   1    2.70    8.00
 -15  13   1   13.80   14.70
 -15  13   1   47.30   17.90
 -14 -13   1    6.30    7.80
  14 -13  -1    3.40    8.30
 -14 -13   1  -20.30   11.20
 -14 -13   1   17.70   12.40
 -14  13   1   23.60   17.40
 -14  13   1   33.10   16.40
  13 -13  -1   11.50    7.70
 -13 -13   1   -3.00   11.10
 -13 -13   1    0.80    7.50
 -13 -13   1  -15.40   10.70
 -13  13   1    6.80   14.70
 -13  13   1   23.30   15.50
 -12 -13   1  -10.40   10.80
  12 -13  -1    5.90    3.20
 -12 -13   1   16.80    7.70
 -12 -13   1    8.90   11.60
 -12  13   1   24.10   15.80
 -12  13   1   46.50   17.30
 -11 -13   1   46.50   15.30
 -11 -13   1  102.09   27.00
 -11 -13   1   64.59   11.60
  11 -13  -1   76.59   14.50
 -11  13   1   70.29   18.80
 -11  13   1   64.69   20.20
 -10 -13   1   16.70   11.20
 -10 -13   1    3.60   12.90
 -10 -13   1    9.70   11.20
  10 -13  -1   15.20    8.10
 -10  13   1   12.30   17.70
 -10  13   1   27.50   15.20
   9 -13  -1   -3.50    7.30
  -9 -13   1    6.40   10.30
  -9 -13   1    1.80    6.50
  -9 -13   1   -6.40    9.80
  -9  13   1  -16.70   12.40
  -9  13   1  -11.20   12.00
   8 -13  -1   10.80    8.10
  -8 -13   1    1.20    6.90
  -8 -13   1  -13.30   10.60
  -8 -13   1    5.60    9.50
   8 -13  -1   -7.00   10.10
  -8  13   1  -10.20   10.90
  -8  13   1    9.70   13.60
  -8  13   1   22.40   12.20
  -7 -13   1    1.00    9.60
   7 -13  -1    3.40   10.70
   7 -13  -1   -2.20    6.90
   7 -13  -1    7.50    9.10
  -7 -13   1    8.50    7.90
  -7 -13   1    0.50    8.90
  -7  13   1   -2.10   13.90
  -7  13   1    6.60   12.10
  -7  13   1    2.50    8.60
   6 -13  -1   -4.20    7.00
  -6 -13   1    3.80    7.10
  -6 -13   1   -1.50    9.10
   6 -13  -1   -4.60    9.70
  -6 -13   1    0.80    9.30
   6 -13  -1   12.90    9.70
  -6  13   1   23.70   15.20
  -6  13   1   -1.00   12.00
   6  13  -1    6.60    7.10
  -6  13   1    9.50   10.30
   6  13  -1   14.20    8.60
   5 -13  -1   -4.30   10.00
   5 -13  -1   -2.10    6.70
  -5 -13   1    0.70    9.70
  -5 -13   1    3.70    7.10
   5 -13  -1    2.10    9.10
   5 -13  -1    3.00    8.90
  -5 -13   1    3.60   11.90
  -5  13   1  -10.50   10.50
   5  13  -1    4.40    6.30
  -5  13   1    6.50    9.30
  -5  13   1   14.00   14.50
   4 -13  -1   39.80   12.80
  -4 -13   1   30.60   11.70
  -4 -13   1   18.50   10.30
   4 -13  -1   16.50   11.60
  -4 -13   1   24.10   11.50
   4 -13  -1   37.10   11.30
   4 -13  -1   23.20    8.00
  -4 -13   1   27.60    8.90
  -4  13   1   44.00   12.10
  -4  13   1   25.40   14.40
   4  13  -1   32.80    9.20
   4  13  -1   50.09   14.00
  -4  13   1   -6.50   13.80
   4  13  -1   18.70   19.40
   3 -13  -1   27.20    8.00
  -3 -13   1    7.20   10.30
  -3 -13   1   26.20    8.50
  -3 -13   1   12.80   10.70
   3 -13  -1   13.50   10.30
   3 -13  -1   17.00   11.50
  -3 -13   1   21.50   10.40
   3 -13  -1   47.50   19.70
  -3  13   1   34.10   12.10
   3  13  -1   31.70   10.30
   3  13  -1   19.50   11.10
  -3  13   1    9.40   12.50
  -3  13   1   19.70   14.60
   3  13  -1   23.10   19.50
  -2 -13   1   27.50    8.20
   2 -13  -1   33.60   11.20
  -2 -13   1   15.30   11.30
   2 -13  -1   17.70   11.40
   2 -13  -1   32.60    8.30
   2 -13  -1   44.10   12.30
  -2 -13   1   20.80   11.20
  -2 -13   1   32.00   10.80
   2  13  -1   32.50   10.60
   2  13  -1   27.30   11.50
  -2  13   1   45.60   12.90
   2  13  -1   21.10   20.00
  -2  13   1    9.80   11.90
  -2  13   1   19.90   16.50
  -1 -13   1    2.70    9.00
   1 -13  -1   -6.00    9.30
   1 -13  -1    3.70    9.10
   1 -13  -1    0.80    8.70
   1 -13  -1    0.10    6.60
  -1 -13   1    0.30    8.70
  -1 -13   1    5.30    6.60
  -1 -13   1   -8.40    9.00
   1  13  -1   -0.40    9.10
  -1  13   1  -19.50   14.00
   1  13  -1   -2.80    9.00
   1  13  -1  -23.20   16.30
  -1  13   1   -1.70    9.20
  -1  13   1    4.10   10.60
   0 -13   1   -2.90    8.60
   0 -13   1  -11.80    8.40
   0 -13   1    4.40    8.90
   0 -13  -1   -0.40    8.50
   0 -13   1    1.00    6.60
   0 -13  -1    1.30    6.60
   0 -13  -1   -4.40    8.90
   0 -13  -1   -9.00    8.20
   0  13   1  -14.90   13.50
   0  13  -1  -17.80   15.30
   0  13  -1   -1.00   18.10
   0  13  -1    0.80    9.40
   0  13   1   11.70    9.60
   1 -13   1    7.00    8.60
  -1 -13  -1    2.50    6.70
   1 -13   1   -1.30    9.50
  -1 -13  -1    7.00    9.60
   1 -13   1   -3.10    9.20
  -1 -13  -1    7.90    9.50
   1 -13   1    4.10    7.10
  -1 -13  -1  -11.10    8.70
  -1  13  -1    6.60   10.40
   1  13   1    2.20    9.50
  -1  13  -1   -4.10   15.60
   1  13   1   -7.40   10.10
  -1  13  -1    9.00   10.00
   1  13   1   -6.20   14.70
   2 -13   1   14.80   10.20
   2 -13   1   -0.70    8.70
  -2 -13  -1    1.60    9.50
  -2 -13  -1    7.30    7.40
   2 -13   1   16.70   10.30
  -2 -13  -1  -12.50    9.10
   2 -13   1   16.40    8.40
  -2 -13  -1   17.20    9.90
   2  13   1   18.50   11.00
  -2  13  -1    8.40   15.30
  -2  13  -1    9.70   12.00
  -2  13  -1    7.50    9.80
   2  13   1   31.40   10.30
   2  13   1   -7.40   16.80
  -3 -13  -1    5.30    6.90
   3 -13   1    7.50    7.40
  -3 -13  -1   -8.70    8.30
  -3 -13  -1  -12.90    9.20
  -3 -13  -1    3.10    9.60
   3 -13   1   -2.90    9.50
   3 -13   1    7.50    8.80
   3 -13   1    2.40   10.20
   3  13   1    1.70    9.00
   3  13   1  -16.70   16.10
  -3  13  -1   -5.50    8.40
  -3  13  -1   -9.80   14.60
   3  13   1    4.90    8.20
  -3  13  -1   -3.10   11.90
   4 -13   1   47.40   12.30
  -4 -13  -1   14.50   11.30
  -4 -13  -1   24.00   11.80
   4 -13   1   36.10   12.70
  -4 -13  -1   33.10   11.80
  -4 -13  -1   28.00    8.60
   4 -13   1   19.10   11.40
   4 -13   1   39.30    9.80
  -4  13  -1   40.00   17.50
   4  13   1   37.10   16.70
  -4  13  -1   42.30   12.30
   4  13   1   12.80   18.10
  -4  13  -1   44.40   16.00
   4  13   1   17.00    8.30
   5 -13   1    1.50    7.20
   5 -13   1    0.30    9.10
   5 -13   1    1.40   10.50
  -5 -13  -1    9.10    7.30
   5 -13   1    1.10    8.40
  -5 -13  -1   -4.70   10.80
  -5 -13  -1   14.70   10.90
  -5  13  -1    2.50    9.30
   5  13   1    5.10   11.00
  -5  13  -1    6.00   11.60
  -5  13  -1   -4.90   13.90
   5  13   1    0.60    6.40
   5  13   1   17.00   18.70
   6 -13   1   12.00    8.10
   6 -13   1   17.90    9.70
  -6 -13  -1   17.20    8.00
   6 -13   1    5.70   10.60
  -6 -13  -1    5.20   11.30
  -6 -13  -1   11.00   11.20
  -6  13  -1    5.90   12.90
  -6  13  -1    5.80   15.10
   6  13   1   17.30   10.00
   6  13   1   16.60    6.60
  -6  13  -1   21.80   10.90
   7 -13   1   -9.80    9.90
  -7 -13  -1   -7.50   10.80
   7 -13   1    6.40    9.50
  -7 -13  -1   -6.50    7.20
  -7 -13  -1    4.80   11.00
   7 -13   1    0.80    7.30
   7  13   1   -1.20    7.10
   7  13   1    4.20    5.30
  -7  13  -1   -2.20   14.70
  -7  13  -1    7.30   12.60
   8 -13   1    3.20    8.10
  -8 -13  -1   -1.50    9.70
  -8 -13  -1   -5.50   10.90
  -8 -13  -1   -2.70    6.40
   8 -13   1  -14.80   10.10
  -8  13  -1    7.50   15.20
  -8  13  -1    5.70   13.10
  -9 -13  -1   28.40   12.30
  -9 -13  -1   11.50   11.20
  -9 -13  -1   13.30    7.60
   9 -13   1   -2.70   11.60
   9 -13   1    0.30    7.50
  -9  13  -1    6.50   14.90
  -9  13  -1    2.30   12.40
 -10 -13  -1   11.90   13.00
 -10 -13  -1    5.80    8.50
  10 -13   1   15.60    8.80
 -10 -13  -1    6.40   11.20
  10 -13   1    0.00   11.50
 -10  13  -1   39.30   17.30
 -11 -13  -1    5.00   11.30
  11 -13   1    7.20    7.70
 -11 -13  -1    3.70    7.00
 -11 -13  -1    0.00   12.60
 -11  13  -1    7.60   15.30
 -11  13  -1   25.70   17.10
  12 -13   1    7.90    3.90
 -12 -13  -1   10.80    7.30
 -12 -13  -1    1.10   10.90
 -12 -13  -1    3.90   10.30
 -12  13  -1   21.30   15.00
 -12  13  -1   29.70   17.20
 -13 -13  -1  -21.20   12.60
 -13 -13  -1    4.00    7.00
 -13 -13  -1    5.70   12.40
  13 -13   1    5.70    8.30
 -13  13  -1   27.80   17.20
 -13  13  -1   10.10   14.20
 -14 -13  -1   -3.50    6.80
  14 -13   1   21.80    9.60
 -14 -13  -1    1.20   11.30
 -14  13  -1   56.09   18.20
 -14  13  -1   40.20   18.20
 -15 -13  -1    8.10   13.50
  15 -13   1   31.60   10.60
 -15  13  -1   23.00   15.70
  16 -13   1   21.10   10.80
 -16 -13  -1   -9.00   10.70
 -16 -13  -1    1.70    7.20
 -16 -13  -1  -12.70   12.10
 -16  13  -1   14.40   16.90
 -17 -13  -1   -5.80   13.40
 -17 -13  -1    0.00    9.30
 -17 -13  -1  -27.30   10.80
 -17  13  -1   10.30   20.00
 -17 -14   1   30.20   14.60
 -16 -14   1   20.70   13.00
 -16  14   1   11.50   20.60
 -15 -14   1   -3.60    7.00
 -15 -14   1    5.80   12.30
  15 -14  -1   27.90   10.70
 -15 -14   1  -31.40   11.10
 -15  14   1   13.10   17.30
 -14 -14   1  -27.70   11.00
 -14 -14   1   -2.10   11.80
 -14 -14   1    1.10    8.00
  14 -14  -1   13.50    8.80
 -14  14   1   66.99   18.50
 -14  14   1    8.90   16.30
 -13 -14   1   -4.00    7.20
 -13 -14   1   12.90   12.40
  13 -14  -1    3.60    7.40
 -13 -14   1  -15.90   10.60
 -13  14   1   17.10   14.70
 -13  14   1   15.90   16.70
 -12 -14   1   -9.30   11.70
 -12 -14   1  -13.40    9.00
 -12 -14   1   -0.90    7.70
 -12  14   1   42.80   17.40
 -12  14   1   14.80   14.30
 -11 -14   1   28.70    9.40
 -11 -14   1   26.20   14.00
  11 -14  -1   56.79   17.50
 -11 -14   1    9.10   13.50
 -11  14   1   71.59   20.50
 -11  14   1   29.40   16.40
 -10 -14   1    2.90    7.50
  10 -14  -1   10.40    8.70
 -10 -14   1    4.70   11.60
 -10 -14   1   -0.30   11.70
 -10  14   1   14.70   14.40
 -10  14   1   25.60   17.60
   9 -14  -1    6.40    7.60
  -9 -14   1    1.70   15.80
  -9 -14   1   -2.00   11.30
  -9 -14   1    5.50    8.90
  -9  14   1    4.90   19.70
  -9  14   1   25.60   16.00
  -8 -14   1    4.60    7.10
  -8 -14   1   13.90   11.00
   8 -14  -1   13.70    8.60
  -8 -14   1   11.70   12.80
   8 -14  -1    9.00    9.90
  -8  14   1  -10.90   15.00
  -8  14   1    8.60   13.30
   7 -14  -1   24.90   11.80
   7 -14  -1   -1.50    8.10
  -7 -14   1   19.20   14.20
  -7 -14   1   23.60    8.30
  -7 -14   1   19.10   12.00
  -7  14   1   21.80   14.50
  -7  14   1  -11.50   15.20
  -6 -14   1   17.00   11.90
   6 -14  -1   19.30    9.30
  -6 -14   1    6.60    9.80
   6 -14  -1    7.70    9.40
  -6 -14   1   29.90    8.70
   6  14  -1   15.70    7.60
   6  14  -1   20.70   10.30
  -6  14   1   27.50   14.10
  -6  14   1    9.50   16.20
   5 -14  -1   14.00   10.10
  -5 -14   1   16.30   10.80
   5 -14  -1    9.40    8.30
  -5 -14   1    5.60    7.40
  -5 -14   1   12.70   11.60
  -5  14   1   26.10   14.50
   5  14  -1   30.80    9.00
  -5  14   1   15.50   15.80
   4 -14  -1   50.99   14.00
  -4 -14   1   61.39   14.20
   4 -14  -1   53.59   11.00
  -4 -14   1   42.70   12.90
   4 -14  -1   45.50   12.70
  -4 -14   1   43.40    9.90
   4  14  -1   49.70   11.10
  -4  14   1   36.50   17.60
  -4  14   1   24.30   14.50
   4  14  -1   31.60   22.30
   3 -14  -1   12.90   10.80
  -3 -14   1   11.80   11.70
   3 -14  -1   17.10    8.60
   3 -14  -1    5.00   11.10
  -3 -14   1   26.80   11.90
  -3 -14   1    7.20    7.80
   3  14  -1  -14.00   18.90
  -3  14   1    1.20   16.10
  -3  14   1   18.50   13.30
  -3  14   1   -5.50   12.40
   3  14  -1   12.70    9.40
   2 -14  -1   34.60   12.20
  -2 -14   1    3.30   11.60
  -2 -14   1   15.10   10.70
  -2 -14   1   26.70    9.20
   2 -14  -1   22.90   13.20
   2 -14  -1   26.70    9.40
   2  14  -1    4.30   19.90
  -2  14   1   35.50   14.60
   2  14  -1   25.80   11.70
  -2  14   1    3.20   16.70
  -2  14   1   18.70   14.20
  -1 -14   1    5.20    8.10
   1 -14  -1    5.40    7.60
   1 -14  -1    7.70   10.80
  -1 -14   1    6.10    9.10
   1 -14  -1    5.60    9.90
  -1 -14   1   -0.70   10.80
   1  14  -1  -15.40    9.50
  -1  14   1   17.80   15.80
  -1  14   1  -14.70   15.90
  -1  14   1   -3.00   10.90
   1  14  -1   -9.80   17.80
   0 -14  -1   -7.80    8.70
   0 -14  -1   13.10    8.00
   0 -14   1    9.40    7.70
   0 -14  -1   -1.90   10.50
   0 -14   1    6.60    9.40
   0 -14   1   -5.10   10.90
   0  14   1  -17.00   15.80
   0  14  -1  -10.80    9.30
   0  14   1   -5.20   10.40
   0  14  -1   -5.70   18.20
   1 -14   1    9.90   10.40
  -1 -14  -1   13.00   12.10
   1 -14   1   30.90   14.30
  -1 -14  -1    4.80   10.00
   1 -14   1    9.10    7.80
  -1 -14  -1    5.20    7.80
  -1  14  -1    7.70   11.80
  -1  14  -1    1.60   18.00
   1  14   1   -6.20   18.10
  -2 -14  -1   -8.90   10.80
   2 -14   1    5.80    7.40
   2 -14   1   -9.20   10.70
   2 -14   1    3.40    9.40
  -2 -14  -1    5.20    7.80
  -2 -14  -1   -0.30    8.90
  -2  14  -1  -17.30   16.90
   2  14   1  -27.30   17.20
   2  14   1   -0.60    9.40
  -2  14  -1    5.20   11.70
   3 -14   1   46.00   10.60
   3 -14   1   29.00   13.20
  -3 -14  -1   14.10   13.00
   3 -14   1   41.80   12.80
  -3 -14  -1   41.20    9.70
  -3 -14  -1   42.60   12.80
  -3  14  -1    7.90   14.10
   3  14   1   27.80   10.70
  -3  14  -1   47.70   20.60
   3  14   1   14.90   21.10
  -4 -14  -1    5.40   11.10
   4 -14   1    3.10   10.30
   4 -14   1   23.10   11.30
   4 -14   1   20.40    9.30
  -4 -14  -1    6.70    8.10
  -4 -14  -1   18.80   11.40
   4  14   1   19.10    8.80
   4  14   1   10.90   20.40
  -4  14  -1   17.80   14.70
  -4  14  -1   11.20   17.00
   5 -14   1    4.80    9.40
  -5 -14  -1   -1.50   10.90
  -5 -14  -1   17.30    8.90
  -5 -14  -1    3.20   11.70
   5 -14   1   23.30    9.90
  -5  14  -1   -8.70   11.80
   5  14   1    6.00   21.20
   5  14   1    3.10   13.10
  -5  14  -1   -7.10   16.80
   5  14   1    9.30    7.70
  -6 -14  -1    1.00   11.10
   6 -14   1   -0.20    9.20
  -6 -14  -1   21.60   11.00
  -6 -14  -1   11.00    7.50
   6 -14   1    2.40    7.40
  -6  14  -1    9.60   16.20
  -6  14  -1    8.40   13.30
   6  14   1    9.40    6.30
   6  14   1   11.00   10.20
   7 -14   1    6.50   10.80
  -7 -14  -1    2.60    7.40
  -7 -14  -1  -10.00   10.50
   7 -14   1   10.40    8.60
  -7 -14  -1   -0.10    9.70
  -7  14  -1   12.60   16.80
  -7  14  -1    7.40   14.20
   7  14   1   10.60    6.70
   7  14   1   11.30    6.20
   8 -14   1    4.70    7.40
  -8 -14  -1   15.70   13.00
  -8 -14  -1    8.70    7.30
  -8 -14  -1   14.90   13.00
  -8  14  -1   -1.70   12.10
  -8  14  -1   12.10   17.00
  -9 -14  -1    3.80   11.70
  -9 -14  -1    0.00    6.60
   9 -14   1    9.50    8.10
  -9 -14  -1    3.10   12.60
  -9  14  -1    4.00   25.00
  -9  14  -1    2.90   16.40
 -10 -14  -1    0.60    7.00
 -10 -14  -1   17.30   14.00
  10 -14   1   11.90    8.70
 -10 -14  -1   16.70   12.00
 -10  14  -1   18.00   18.10
 -10  14  -1   13.30   13.70
 -11 -14  -1    1.50   10.90
 -11 -14  -1   -5.20    7.40
  11 -14   1   19.70   15.90
 -11 -14  -1  -27.00    9.70
 -11  14  -1   17.20   17.50
 -11  14  -1    4.30   15.80
 -12 -14  -1    2.80    7.60
 -12 -14  -1  -11.70   11.60
 -12 -14  -1   -1.60   11.90
 -12  14  -1    5.70   13.20
 -12  14  -1   43.50   19.30
 -13 -14  -1   15.80   12.90
  13 -14   1    9.70    8.40
 -13 -14  -1   -0.20    6.70
 -13 -14  -1  -23.80   11.00
 -13  14  -1   54.19   19.00
 -13  14  -1   32.30   18.10
 -14 -14  -1  -25.10   11.40
 -14 -14  -1   17.40   13.50
 -14 -14  -1   -7.80    6.50
  14 -14   1   15.00   10.20
 -14  14  -1   69.99   18.80
 -14  14  -1   -2.60   15.80
 -15 -14  -1   -2.30    7.60
 -15 -14  -1   23.60   13.80
  15 -14   1   13.50   12.10
 -15  14  -1    0.20   14.90
 -16 -14  -1   14.90   14.20
 -17 -14  -1   10.30   21.90
 -16 -15   1   27.60   13.90
 -16  15   1   28.90   19.30
 -15 -15   1  -26.00   12.90
 -15 -15   1   20.30   14.20
 -15 -15   1    9.30    9.10
 -15  15   1   17.10   17.80
  14 -15  -1   29.20   10.20
 -14 -15   1  -54.99   22.00
 -14 -15   1    9.60   13.10
 -14 -15   1   -1.20    8.40
 -14  15   1   23.10   19.30
  13 -15  -1    7.60    5.90
 -13 -15   1  -12.30   13.00
 -13 -15   1    2.60    8.00
 -13 -15   1    3.40   11.50
 -13  15   1    3.00   15.40
 -12 -15   1   15.00   12.00
  12 -15  -1   20.30    9.90
 -12 -15   1  -15.80   13.60
 -12  15   1   50.29   26.80
 -12  15   1    2.80   15.00
 -11 -15   1    7.80    8.60
 -11 -15   1    0.60   12.30
 -11 -15   1   -6.60   13.80
  11 -15  -1    3.50    8.40
 -11  15   1   -1.90   14.20
 -11  15   1   10.80   19.50
 -10 -15   1   11.00   14.80
 -10 -15   1   13.80    8.50
 -10 -15   1   29.00   13.80
  10 -15  -1   25.20    9.40
 -10  15   1   32.00   16.50
 -10  15   1   39.10   19.00
   9 -15  -1   43.10   10.90
  -9 -15   1   30.80   13.30
  -9 -15   1   20.00    8.60
  -9 -15   1   -9.00   12.50
  -9  15   1   37.70   20.80
  -9  15   1   43.90   18.20
  -8 -15   1   31.90   14.20
  -8 -15   1   81.69   13.40
   8 -15  -1   72.29   15.40
  -8 -15   1   46.40   16.30
   8 -15  -1   64.39   12.70
  -8  15   1   95.39   21.50
  -7 -15   1   18.20    8.80
   7 -15  -1   18.80   11.70
  -7 -15   1    1.90   13.50
   7 -15  -1   23.40    9.20
  -7  15   1   48.40   19.30
  -7  15   1   28.90   15.40
   6 -15  -1   -1.00    9.40
  -6 -15   1    3.40    7.80
  -6 -15   1    1.30   10.50
  -6 -15   1  -15.30    9.70
   6 -15  -1    5.20    8.60
  -6  15   1   19.20   13.90
  -6  15   1   -6.30   16.00
   6  15  -1   30.70   11.00
   6  15  -1    8.70    8.20
   5 -15  -1   14.30   10.20
   5 -15  -1    2.40    9.30
  -5 -15   1   13.20    8.50
  -5 -15   1   -0.10   11.20
  -5 -15   1    2.60   10.20
  -5  15   1   11.30   13.50
   5  15  -1   12.30   21.90
  -5  15   1   -0.10   16.50
   5  15  -1   -1.00    7.40
  -4 -15   1   15.40    8.50
   4 -15  -1    1.80    9.60
  -4 -15   1    7.70   10.30
  -4 -15   1   -8.80   11.60
   4 -15  -1    9.70    9.10
  -4  15   1   15.40   16.40
   4  15  -1   15.90   21.70
  -4  15   1   27.60   14.70
   4  15  -1   -1.00    8.80
   3 -15  -1   -1.50   13.30
  -3 -15   1   11.50   10.70
   3 -15  -1    0.00    9.20
   3 -15  -1    1.50   11.50
  -3 -15   1    5.60    8.40
  -3 -15   1    2.50   11.30
  -3  15   1   13.30   16.90
   3  15  -1    1.20    9.00
   3  15  -1    3.30   19.40
  -3  15   1   -6.70   10.80
   2 -15  -1   21.50   14.60
   2 -15  -1   43.70   13.40
  -2 -15   1   38.10   13.60
  -2 -15   1   18.50   13.20
  -2 -15   1   25.20    9.80
   2 -15  -1   36.00    9.70
  -2  15   1    8.00   11.40
  -2  15   1   16.30   20.20
   2  15  -1   12.00   11.00
   2  15  -1   32.30   22.90
   1 -15  -1   26.80   12.00
  -1 -15   1   10.20   11.40
   1 -15  -1   15.80    8.80
  -1 -15   1    5.60   12.30
   1 -15  -1   11.80   12.70
  -1 -15   1    7.40    7.90
   1  15  -1   17.30   11.50
  -1  15   1    9.30   12.60
  -1  15   1   18.30   18.70
   1  15  -1    2.10   18.90
   0 -15  -1   -1.40   10.70
   0 -15   1   -1.40    9.50
   0 -15  -1   -1.10    7.80
   0 -15  -1   -7.50   10.90
   0 -15   1    6.90   12.30
   0 -15   1    3.70    8.20
   0  15  -1  -15.80   17.60
   0  15  -1   22.00   13.30
   0  15   1   -0.50   11.20
   0  15   1   -4.00   17.60
  -1 -15  -1   -7.20   10.10
   1 -15   1    5.80   10.50
   1 -15   1    2.70    8.20
  -1 -15  -1    9.40    8.20
   1 -15   1    8.20   12.70
  -1 -15  -1    3.80    9.80
  -1  15  -1   15.10   18.60
   1  15   1   -3.00   17.60
  -1  15  -1    6.40   12.40
   1  15   1    1.90   10.10
   2 -15   1   19.30   11.30
  -2 -15  -1   11.30    8.60
  -2 -15  -1   14.80   12.30
   2 -15   1   19.00    8.40
   2 -15   1    6.40   13.40
  -2 -15  -1   -5.90   10.00
   2  15   1    0.50   13.10
  -2  15  -1   17.20   12.50
   2  15   1   10.50   20.00
  -2  15  -1   16.90   18.80
   3 -15   1  131.89   22.30
  -3 -15  -1   77.99   16.40
   3 -15   1   75.49   15.30
  -3 -15  -1   91.89   14.20
  -3 -15  -1  107.79   20.00
   3  15   1   79.89   14.90
  -3  15  -1  109.19   23.20
  -3  15  -1   71.99   18.30
   3  15   1   80.39   25.30
  -4 -15  -1   31.30    9.00
  -4 -15  -1   21.30   14.40
   4 -15   1   26.50   11.30
   4 -15   1   38.20   11.30
  -4 -15  -1    4.60   10.10
   4  15   1   38.70   23.20
   4  15   1   13.80   15.10
  -4  15  -1   17.70   13.80
   4  15   1   17.70   10.00
  -4  15  -1   44.90   20.00
  -5 -15  -1   37.50   10.00
  -5 -15  -1   19.10   14.60
   5 -15   1   54.59   14.00
   5 -15   1   34.70   11.10
  -5 -15  -1   53.39   14.60
  -5  15  -1   11.80   13.70
   5  15   1   38.60   23.00
  -5  15  -1   45.40   20.20
   5  15   1   34.70    9.80
   5  15   1   31.80   17.10
  -6 -15  -1   15.70    8.00
  -6 -15  -1    1.50   12.20
   6 -15   1    8.90    8.60
   6 -15   1   19.00   11.20
  -6 -15  -1   22.30   12.40
   6  15   1   17.90    7.20
  -6  15  -1    4.80   18.00
  -6  15  -1    8.10   13.50
   6  15   1   29.40   12.80
   7 -15   1   58.19   11.90
  -7 -15  -1   45.20   10.50
  -7 -15  -1   43.30   16.10
  -7 -15  -1   31.60   14.20
   7 -15   1   43.50   13.10
  -7  15  -1   61.99   22.50
  -7  15  -1   58.19   17.90
   7  15   1   36.80    7.70
   7  15   1   62.59    8.40
  -8 -15  -1    6.70   14.20
  -8 -15  -1   35.90   13.70
  -8 -15  -1   25.10    9.40
   8 -15   1   37.40   11.00
  -8  15  -1   72.79   20.60
  -8  15  -1   33.80   24.90
   9 -15   1   26.50    9.90
  -9 -15  -1   24.80    9.30
  -9 -15  -1   21.50   13.20
  -9 -15  -1    7.20   13.70
  -9  15  -1   14.80   18.20
  -9  15  -1   13.80   15.70
 -10 -15  -1   18.50   13.60
 -10 -15  -1   16.20    8.40
  10 -15   1   26.00    9.70
 -10 -15  -1    9.70   14.30
 -10  15  -1   59.89   19.80
 -10  15  -1   24.80   17.40
 -11 -15  -1  -10.30   11.60
 -11 -15  -1    6.00   12.40
  11 -15   1   10.90    8.80
 -11 -15  -1    2.50    7.90
 -11  15  -1  -17.50   11.70
 -11  15  -1   50.79   20.30
 -12 -15  -1   -0.60    8.00
 -12 -15  -1    9.90   12.10
 -12 -15  -1  -17.80   11.90
  12 -15   1    6.40    8.20
 -12  15  -1   63.49   19.40
 -12  15  -1    5.00   14.50
 -13 -15  -1    0.90    7.70
 -13 -15  -1   -2.00   12.70
 -13 -15  -1  -17.80   12.20
  13 -15   1    8.00    6.70
 -13  15  -1    8.70   16.70
  14 -15   1   37.30   11.80
 -14 -15  -1   16.60   14.60
 -14 -15  -1  -26.30   20.30
 -14  15  -1    5.60   14.80
 -15 -15  -1   25.40   14.60
 -15 -16   1    4.80    9.50
 -15 -16   1   31.00   17.60
 -15  16   1   16.50   17.70
 -14 -16   1    3.10    9.30
 -14 -16   1   20.10   14.30
  14 -16  -1   20.80   13.60
 -14  16   1    5.90   18.50
 -13 -16   1  -34.70   12.60
 -13 -16   1   10.30    9.10
 -13 -16   1   -3.80   12.30
 -13  16   1   21.50   18.60
 -12 -16   1  -17.40   15.50
 -12 -16   1   42.80   16.00
  12 -16  -1   30.10   10.40
 -12 -16   1    9.70   10.10
 -12  16   1   40.40   19.30
 -12  16   1   61.99   21.00
  11 -16  -1   17.10    9.30
 -11 -16   1   23.10   13.90
 -11 -16   1   14.90    8.90
 -11 -16   1  -32.20   14.50
 -11  16   1   46.50   19.70
 -11  16   1    7.60   14.10
 -10 -16   1   10.10    9.00
  10 -16  -1   12.40    9.70
 -10 -16   1  -20.10   13.90
 -10 -16   1    6.00   10.80
 -10  16   1    9.10   15.60
 -10  16   1   35.90   19.70
   9 -16  -1    6.20    9.00
  -9 -16   1   12.70   12.50
  -9 -16   1    6.90    8.40
  -9  16   1  -16.60   11.90
  -9  16   1   32.10   20.80
   8 -16  -1   13.50   17.70
   8 -16  -1    1.50    9.50
  -8 -16   1    2.30   14.50
  -8 -16   1    5.40   10.90
  -8 -16   1    6.20    8.90
  -8  16   1   20.60   14.50
  -7 -16   1   16.60    9.40
  -7 -16   1    2.50   10.80
   7 -16  -1   -5.10    9.20
  -7 -16   1   10.60   15.00
   7 -16  -1    2.40    9.40
  -7  16   1  -15.20   20.90
  -7  16   1   22.80   20.60
  -6 -16   1   20.00   11.70
  -6 -16   1   18.00   15.90
   6 -16  -1   20.60   11.90
   6 -16  -1   11.30    9.10
  -6 -16   1   15.00    9.00
   6  16  -1   29.70   13.10
  -6  16   1    2.80   13.30
  -6  16   1   20.50   19.80
   6  16  -1   28.80    9.90
  -5 -16   1   -1.30    8.60
  -5 -16   1  -10.00   12.50
   5 -16  -1   -5.00   10.10
   5 -16  -1    1.70    8.90
  -5 -16   1   -5.50   10.10
   5  16  -1    9.90   15.40
  -5  16   1  -10.60   10.60
   5  16  -1    9.10   11.20
  -5  16   1    7.00   17.70
  -4 -16   1   12.00    8.90
  -4 -16   1   -0.20   12.00
   4 -16  -1    4.60   10.00
   4 -16  -1    9.60   12.00
   4  16  -1    6.80    8.90
  -4  16   1   -2.50   18.10
   4  16  -1    4.80   28.90
  -4  16   1   20.10   13.70
   3 -16  -1    1.10    8.30
  -3 -16   1   -1.90    7.90
   3 -16  -1    6.80   10.80
  -3 -16   1   15.30   13.40
  -3 -16   1    2.80   11.10
   3  16  -1   12.70   24.00
   3  16  -1   -1.50    7.70
  -3  16   1    4.90   17.90
  -3  16   1   -0.50   11.40
  -2 -16   1    5.60    9.60
   2 -16  -1   17.50   11.50
  -2 -16   1   -0.60    8.30
   2 -16  -1   11.80    8.90
  -2 -16   1   24.70   12.80
  -2  16   1    6.70   17.50
   2  16  -1   11.30   11.50
  -2  16   1   18.60   12.00
   2  16  -1   25.80   22.10
  -1 -16   1    6.40   10.40
  -1 -16   1   11.60   17.60
   1 -16  -1   -6.70    7.80
   1 -16  -1  -13.20   11.30
   1 -16  -1   -5.60    9.30
  -1 -16   1   -3.70    8.50
   1  16  -1   26.80   21.10
  -1  16   1    0.50   10.50
   1  16  -1   -1.40    9.40
  -1  16   1    1.00   20.00
   0 -16  -1   -0.40    8.20
   0 -16  -1   -7.90    9.00
   0 -16   1    3.20   10.20
   0 -16   1   -7.60   13.40
   0 -16  -1  -12.40   11.40
   0 -16   1    5.90    8.80
   0  16  -1   -3.30   10.80
   0  16   1  -12.80   19.30
   0  16  -1   -8.00   19.60
   0  16   1   -3.80   10.80
   1 -16   1   -2.50   11.70
  -1 -16  -1   -2.60    9.40
   1 -16   1    5.40    8.70
  -1 -16  -1  -15.00   19.10
   1 -16   1    0.30    9.50
  -1 -16  -1    5.40    9.00
   1  16   1   12.60   10.60
  -1  16  -1   -1.40   10.50
   1  16   1  -19.10   18.80
  -1  16  -1    2.10   20.50
  -2 -16  -1   10.60    9.10
  -2 -16  -1    0.70   13.40
  -2 -16  -1    6.10   10.40
   2 -16   1   -1.30    8.40
   2 -16   1    7.80   10.20
   2  16   1   -4.60   19.40
  -2  16  -1   -5.50   16.80
  -2  16  -1    4.20   11.40
   2  16   1    3.60    9.30
   3 -16   1   -7.70    9.10
  -3 -16  -1    2.40    8.50
  -3 -16  -1    5.50   11.10
  -3 -16  -1  -10.10   12.60
   3 -16   1   17.20   11.70
  -3  16  -1    4.80   18.20
   3  16   1    3.70   23.80
   3  16   1    7.30    9.00
  -3  16  -1    1.20   11.70
   4 -16   1   12.50   11.40
  -4 -16  -1    3.40    8.00
  -4 -16  -1   -4.10   12.20
   4 -16   1   -7.30    9.90
  -4  16  -1    7.90   13.80
  -4  16  -1   -7.70   18.80
   4  16   1    7.20   27.30
   4  16   1    5.20   17.10
   4  16   1   14.50    9.40
  -5 -16  -1    7.10    9.50
   5 -16   1    0.30    9.90
  -5 -16  -1   10.90   11.30
  -5 -16  -1   -1.80   13.60
   5 -16   1    3.00    8.80
   5  16   1   10.70   24.30
   5  16   1   16.30   15.50
  -5  16  -1    4.80   13.30
  -5  16  -1   -0.10   19.00
   5  16   1   13.60    9.00
  -6 -16  -1  -14.70   12.20
  -6 -16  -1   17.60    9.00
   6 -16   1   -3.30    9.50
  -6 -16  -1    3.50    9.70
   6 -16   1    4.60    9.90
   6  16   1    8.50    6.90
   6  16   1   19.90   12.60
  -6  16  -1    1.10   12.70
  -6  16  -1   18.00   19.90
  -7 -16  -1   13.90   14.20
   7 -16   1   -4.20   18.30
  -7 -16  -1   14.20   12.70
  -7 -16  -1   17.40    9.60
   7 -16   1   20.10    9.50
  -7  16  -1   25.90   19.20
   7  16   1   25.30    7.10
   7  16   1   38.00    9.30
  -7  16  -1   37.30   20.10
   8 -16   1   11.70    9.50
  -8 -16  -1    0.60   11.00
  -8 -16  -1   10.40    9.00
  -8 -16  -1  -12.20   13.70
  -8  16  -1   15.50   19.60
  -8  16  -1   18.70   13.90
  -9 -16  -1   -9.60   13.10
  -9 -16  -1    0.70   12.00
   9 -16   1    1.30    9.50
  -9 -16  -1   -8.00    7.50
  -9  16  -1   71.19   26.50
  -9  16  -1    5.00   14.90
 -10 -16  -1   -2.80    7.40
 -10 -16  -1    3.80   11.20
  10 -16   1   24.70   10.40
 -10 -16  -1   -5.40   15.40
 -10  16  -1   66.29   26.70
 -10  16  -1   15.50   14.90
  11 -16   1   26.90   12.40
 -11 -16  -1   16.80   13.80
 -11 -16  -1    8.50    8.50
 -11 -16  -1   -5.40   14.10
 -11  16  -1   20.40   15.90
 -11  16  -1   64.09   23.60
  12 -16   1   14.10    8.90
 -12 -16  -1  -10.00   13.20
 -12 -16  -1   36.60   14.50
 -12 -16  -1   18.50    9.50
 -12  16  -1   28.50   17.40
 -13 -16  -1    9.00    8.70
 -13 -16  -1    7.00   13.70
 -13  16  -1   28.10   17.50
 -14 -16  -1    9.40   13.00
 -14  16  -1   36.90   36.10
 -15 -16  -1   28.60   15.60
 -15  16  -1   20.50   16.90
 -14 -17   1    2.50   14.20
 -14  17   1   43.10   20.30
  13 -17  -1    9.00   11.10
 -13 -17   1   17.50   13.50
 -13 -17   1    1.30   16.80
 -13  17   1   16.90   17.40
  12 -17  -1   35.80   10.80
 -12 -17   1   10.90    9.90
 -12 -17   1   -2.90   20.30
 -12 -17   1    2.30   11.90
 -12  17   1   -1.30   16.40
 -11 -17   1  -32.40   15.80
 -11 -17   1   11.70   11.70
  11 -17  -1   16.70    9.20
 -11 -17   1   -1.60    9.20
 -11  17   1    5.40   16.00
  10 -17  -1   21.60    9.70
 -10 -17   1   17.70   10.60
 -10 -17   1   19.80   14.40
 -10 -17   1  -36.10   15.40
 -10  17   1   43.70   23.10
 -10  17   1   29.00   16.00
  -9 -17   1   17.30   10.30
   9 -17  -1   11.60   10.10
  -9 -17   1    9.70   12.10
  -9  17   1   26.30   20.10
  -9  17   1   19.40   17.70
   8 -17  -1   -4.00   10.60
  -8 -17   1   -1.80    8.70
  -8 -17   1    3.50   11.70
  -8 -17   1  -31.90   13.40
   8 -17  -1   -8.60    9.80
  -8  17   1    9.90   19.00
  -8  17   1    1.60   15.60
  -7 -17   1   -3.70    8.40
  -7 -17   1   10.00   11.70
   7 -17  -1  -12.00    9.00
   7 -17  -1    2.00   11.50
  -7 -17   1  -14.80   13.10
   7  17  -1   20.40    8.70
  -7  17   1  -16.70   12.50
  -7  17   1   13.10   19.60
  -6 -17   1  -16.80   14.60
   6 -17  -1    3.30   10.60
   6 -17  -1  -22.30    8.50
  -6 -17   1    9.10   11.50
  -6 -17   1   -2.20    9.50
   6  17  -1    8.90    9.20
  -6  17   1   19.10   14.80
   6  17  -1   29.40   13.60
  -6  17   1   26.60   20.40
  -5 -17   1   17.90   15.90
  -5 -17   1   11.30   10.90
  -5 -17   1   -9.80   15.20
   5 -17  -1    4.20   10.00
   5 -17  -1  -21.70    9.10
  -5  17   1   -9.70   19.10
   5  17  -1    5.80   12.60
   5  17  -1    8.80   17.00
  -5  17   1   -8.20   11.90
   4 -17  -1   14.90   12.00
  -4 -17   1    7.50   10.80
   4 -17  -1   -2.80    9.30
  -4 -17   1    7.20    8.70
  -4 -17   1  -14.20   13.80
  -4  17   1    1.50   12.50
  -4  17   1    8.10   18.30
   4  17  -1    8.90   10.20
   3 -17  -1   -2.90    9.30
   3 -17  -1    3.50   14.20
  -3 -17   1   -4.30   10.00
  -3 -17   1  -10.70   14.60
  -3 -17   1   -2.90    9.70
   3  17  -1    7.90   21.60
  -3  17   1   11.60   12.40
  -3  17   1   17.90   19.00
   3  17  -1   -3.60    8.90
   2 -17  -1   -1.30   11.20
   2 -17  -1   -6.40    9.00
  -2 -17   1    1.30   10.40
  -2 -17   1    0.30    8.80
  -2 -17   1   13.50   15.40
  -2  17   1    8.40   11.90
  -2  17   1    6.20   19.10
   2  17  -1   16.10   10.40
   2  17  -1   12.30   21.00
   1 -17  -1    7.20   13.40
  -1 -17   1   -9.90   10.90
  -1 -17   1   -5.20   13.90
   1 -17  -1   -6.00    9.10
  -1 -17   1   -6.10    8.50
   1  17  -1    1.40   10.40
  -1  17   1   27.70   22.20
   1  17  -1    9.50   21.60
  -1  17   1    1.00   10.90
   0 -17  -1  -16.00   11.80
   0 -17  -1   -0.40    9.10
   0 -17   1    5.70   15.30
   0 -17   1   -4.20    8.60
   0 -17  -1    7.10   11.20
   0 -17   1   -5.50    9.50
   0  17  -1   -3.80   21.80
   0  17  -1    8.30   12.00
   0  17   1  -27.00   18.50
   0  17   1    6.00   12.20
   1 -17   1    0.10    9.50
  -1 -17  -1    0.90    8.80
  -1 -17  -1    5.60   13.30
   1 -17   1  -12.10    9.20
  -1 -17  -1   -7.60    9.80
   1  17   1  -22.60   18.50
  -1  17  -1   -5.20   19.20
  -1  17  -1    6.30   11.00
   1  17   1    8.40   11.00
  -2 -17  -1    3.40   11.70
   2 -17   1   -4.80   10.80
   2 -17   1  -12.90    9.40
  -2 -17  -1    1.50    9.10
  -2 -17  -1  -15.70   14.20
   2  17   1   26.80   21.70
  -2  17  -1   -2.90   20.80
   2  17   1    1.30    9.20
  -2  17  -1    4.20   12.10
  -3 -17  -1   -6.60   14.50
   3 -17   1    2.10    9.70
  -3 -17  -1    2.30    9.50
   3 -17   1    9.40   11.60
  -3 -17  -1   16.40   11.90
   3  17   1    8.60   10.40
  -3  17  -1   21.60   21.00
  -3  17  -1   13.70   12.80
   3  17   1   27.60   22.90
  -4 -17  -1   -4.40   15.50
  -4 -17  -1    2.10   10.20
   4 -17   1    1.60   11.30
  -4 -17  -1    3.60    9.20
   4 -17   1    5.30    9.90
  -4  17  -1    7.00   13.20
  -4  17  -1    3.10   21.10
   4  17   1  -15.00   22.40
   4  17   1   11.00   18.10
   4  17   1    1.30    8.30
  -5 -17  -1  -24.20   14.00
  -5 -17  -1   14.00   12.30
   5 -17   1   10.10   11.20
   5 -17   1    9.20   10.40
   5  17   1    0.70    8.20
  -5  17  -1   25.30   21.20
   5  17   1   10.00   16.60
  -5  17  -1    8.90   14.20
  -6 -17  -1   11.90   12.50
   6 -17   1    3.90    9.90
  -6 -17  -1   -3.40   14.40
  -6 -17  -1    4.80    9.40
   6 -17   1    4.80   11.40
   6  17   1   10.40   19.80
  -6  17  -1   21.80   14.90
  -6  17  -1    5.10   18.80
   6  17   1   13.30    7.40
  -7 -17  -1    0.40    9.20
  -7 -17  -1   10.60   12.50
   7 -17   1    5.80    9.90
   7 -17   1    0.50   11.50
   7  17   1   26.00    9.60
   7  17   1   24.00    7.60
  -7  17  -1    2.80   14.10
  -7  17  -1   25.60   20.30
  -8 -17  -1  -15.50    7.40
   8 -17   1   -5.30    8.90
  -8 -17  -1    8.80   13.70
  -8 -17  -1  -18.50   15.20
  -8  17  -1    9.30   22.70
  -8  17  -1   -7.40   14.80
  -9 -17  -1   -2.00    7.70
  -9 -17  -1  -33.70   15.10
  -9 -17  -1    5.20   13.00
   9 -17   1   -4.20    8.90
  -9  17  -1   26.50   23.00
  -9  17  -1    9.40   16.90
 -10 -17  -1    1.60    9.40
 -10 -17  -1  -25.00   16.30
  10 -17   1   14.80    8.80
 -10 -17  -1    2.20   12.40
 -10  17  -1   64.39   23.20
 -10  17  -1    6.50   12.70
  11 -17   1   16.80   10.00
 -11 -17  -1  -31.80   14.40
 -11 -17  -1   10.50    9.80
 -11 -17  -1   22.10   14.00
 -11  17  -1   14.40   15.70
  12 -17   1   24.20   11.50
 -12 -17  -1   16.10   13.50
 -12 -17  -1    7.10    8.60
 -12  17  -1    0.10   15.90
 -13 -17  -1   25.40   15.80
 -13  17  -1  145.39   21.90
 -14 -17  -1   34.60   16.60
 -14  17  -1    2.70   18.20
 -13 -18   1   28.70   13.30
 -13 -18   1   -9.10    9.60
 -13  18   1   11.80   16.70
 -12 -18   1   22.10   20.10
 -12 -18   1   -8.70   11.90
  12 -18  -1   -2.40    9.20
 -12  18   1    3.90   21.30
 -11 -18   1    9.30   11.50
  11 -18  -1   14.20   11.10
 -11 -18   1   12.90   12.90
 -11  18   1   15.90   16.90
 -10 -18   1    0.60   19.50
 -10 -18   1   29.30   12.00
 -10 -18   1   31.90   13.80
  10 -18  -1   49.40   12.30
 -10  18   1   45.50   18.80
  -9 -18   1   10.30   10.70
   9 -18  -1    5.80   10.20
  -9 -18   1  -13.70   18.10
  -9 -18   1   32.20   15.90
  -9  18   1   10.90   14.70
  -8 -18   1    0.60    9.80
  -8 -18   1   18.70   14.20
  -8 -18   1  -30.20   17.40
   8 -18  -1   20.50   13.30
   8 -18  -1   -0.80    9.50
  -8  18   1   27.30   21.40
  -8  18   1   -1.10   14.90
  -7 -18   1    4.20   10.70
   7 -18  -1    0.50   10.10
  -7 -18   1  -30.40   15.00
   7 -18  -1   14.30   13.00
  -7 -18   1    8.40   11.20
  -7  18   1   -5.40   14.80
  -7  18   1   26.30   22.10
  -6 -18   1   -1.90   12.20
  -6 -18   1   26.10   18.60
  -6 -18   1    3.10    9.80
   6 -18  -1   -9.40   10.00
   6 -18  -1  -11.60   10.70
  -6  18   1   11.70   16.00
  -6  18   1    5.60   20.40
   6  18  -1   19.20    9.90
   6  18  -1   35.00   22.80
  -5 -18   1   -2.10    9.90
   5 -18  -1    1.30   10.80
  -5 -18   1  -18.90   15.10
  -5 -18   1   -4.00   10.50
   5 -18  -1   -1.80   10.40
   5  18  -1    8.90   11.50
  -5  18   1   46.10   23.20
  -5  18   1   12.60   15.10
   5  18  -1   27.20   18.40
  -4 -18   1   12.60   12.30
   4 -18  -1   -2.70   10.60
   4 -18  -1   -0.30   10.60
  -4 -18   1    1.00   10.30
   4  18  -1   13.00   17.70
  -4  18   1   23.80   21.80
  -4  18   1   -4.70   13.90
  -3 -18   1    0.50    9.50
  -3 -18   1   -4.70   14.40
   3 -18  -1    7.30   10.30
   3 -18  -1  -10.80    8.70
  -3 -18   1   -8.30   11.20
   3  18  -1    0.50   10.10
  -3  18   1   40.10   24.20
  -3  18   1   -2.90   12.90
   3  18  -1   10.50   22.90
  -2 -18   1   -2.00   10.00
  -2 -18   1   12.10   11.70
   2 -18  -1   -1.20    9.80
  -2 -18   1  -24.10   14.00
   2 -18  -1   -1.90   10.10
  -2  18   1    1.40   22.60
  -2  18   1   10.40   13.30
   2  18  -1   11.20   12.40
   2  18  -1   15.10   23.30
  -1 -18   1   -4.20   10.40
   1 -18  -1    1.80   11.60
  -1 -18   1    3.60    9.90
   1 -18  -1    6.50    9.50
  -1  18   1   19.00   14.60
   1  18  -1   -3.90   10.20
   1  18  -1   28.20   25.50
  -1  18   1   28.90   23.30
   0 -18   1  -17.90    9.60
   0 -18  -1   10.90   11.80
   0 -18   1    5.90   12.20
   0 -18  -1   13.20   11.30
   0  18  -1   10.40   12.30
   0  18  -1   -4.90   21.10
   0  18   1   12.50   12.20
   0  18   1   14.30   23.50
  -1 -18  -1   -9.40    8.80
  -1 -18  -1   18.70   12.60
   1 -18   1    7.00   10.50
   1 -18   1   10.80   12.30
   1  18   1    1.10    9.90
   1  18   1    0.50   23.70
  -1  18  -1   12.10   13.20
  -1  18  -1   22.90   23.90
  -2 -18  -1    3.00    9.90
   2 -18   1    1.50   10.10
   2 -18   1  -11.20    9.30
  -2 -18  -1   15.40   16.90
  -2 -18  -1   19.20   13.00
  -2  18  -1   27.00   24.30
   2  18   1   15.00   11.50
  -2  18  -1    0.30   12.30
   2  18   1   11.00   23.40
  -3 -18  -1    8.00   17.00
  -3 -18  -1    3.20    9.60
  -3 -18  -1   -2.80   11.00
   3 -18   1   -7.10   11.00
   3 -18   1    7.10   10.20
   3  18   1   16.30   11.30
   3  18   1   37.10   24.60
  -3  18  -1   -3.50   12.90
  -3  18  -1   36.10   22.90
   4 -18   1   -0.70    9.80
  -4 -18  -1    7.20   11.10
  -4 -18  -1   -3.50    9.80
   4 -18   1    5.30   11.30
  -4 -18  -1  -33.70   22.80
  -4  18  -1    8.20   15.20
   4  18   1   14.70   23.80
   4  18   1   -3.10   18.80
  -4  18  -1   10.40   22.60
  -5 -18  -1    1.70    9.60
  -5 -18  -1  -20.10   15.10
   5 -18   1   -4.80    9.90
   5 -18   1   -4.10   10.90
  -5 -18  -1    4.10   11.80
   5  18   1   20.80   18.10
   5  18   1   10.00    8.00
  -5  18  -1   17.00   22.10
  -5  18  -1   10.90   14.60
  -6 -18  -1    8.70   12.30
   6 -18   1    8.50   11.80
  -6 -18  -1   -5.60    8.80
   6 -18   1    0.40   10.80
  -6 -18  -1  -26.20   15.10
  -6  18  -1    7.10   14.90
  -6  18  -1   48.20   24.30
   6  18   1   15.60   11.60
  -7 -18  -1   -4.60    9.30
   7 -18   1   -8.10   12.00
   7 -18   1   -0.30    9.40
  -7 -18  -1  -11.80   10.00
  -7 -18  -1  -22.00   16.60
  -7  18  -1   15.20   16.70
   7  18   1   29.50   10.40
  -7  18  -1   56.89   23.60
   7  18   1   10.80    7.00
   8 -18   1    2.30   10.40
  -8 -18  -1    4.30   11.30
  -8 -18  -1    6.10    9.60
  -8  18  -1    9.40   15.40
  -8  18  -1   58.09   23.10
   9 -18   1    9.80   10.90
  -9 -18  -1    4.80    9.60
  -9 -18  -1  -36.00   17.70
  -9 -18  -1    5.00   12.90
  -9  18  -1   18.60   15.70
  -9  18  -1   35.20   21.90
  10 -18   1   12.20   11.30
 -10 -18  -1   37.70   15.40
 -10 -18  -1  -30.70   17.00
 -10 -18  -1    7.30   10.00
 -10  18  -1   28.50   15.60
  11 -18   1   34.20   12.90
 -11 -18  -1    8.30    9.90
 -11 -18  -1   29.40   14.90
 -11  18  -1   19.60   18.30
 -12 -18  -1   -2.80   19.50
 -12 -18  -1    8.10   10.30
  12 -18   1   29.40   11.70
 -13 -18  -1   29.30   14.80
 -13  18  -1   19.40   19.40
  10 -19  -1    7.60    9.90
 -10 -19   1   -0.50   10.20
 -10 -19   1    3.80   12.60
 -10  19   1   30.10   16.40
  -9 -19   1  -10.80    9.70
   9 -19  -1   17.80   12.10
  -9 -19   1    4.20   12.20
  -9  19   1    2.90   15.50
  -8 -19   1   -9.20    9.40
  -8 -19   1    5.20   11.90
  -8 -19   1  -41.90   17.20
   8 -19  -1    0.80   10.50
   8 -19  -1  -10.80    9.70
  -8  19   1   17.00   16.60
  -8  19   1   46.70   24.10
  -7 -19   1  -35.00   15.30
  -7 -19   1   -2.70   11.60
   7 -19  -1   -3.30   10.40
  -7 -19   1    0.10    9.70
   7 -19  -1   17.40   12.90
  -7  19   1    5.10   14.50
  -6 -19   1    4.50   11.60
   6 -19  -1  -18.10    9.60
  -6 -19   1  -25.80   16.90
   6 -19  -1    2.70   11.60
  -6 -19   1   -1.60    9.90
   6  19  -1   22.90   10.60
  -6  19   1   50.29   22.10
  -6  19   1   12.50   14.90
  -5 -19   1    8.40   13.60
   5 -19  -1   -7.10   11.40
  -5 -19   1  -19.20   16.50
   5 -19  -1    8.90   11.20
  -5 -19   1    3.00   11.70
  -5  19   1  -23.80   13.40
   5  19  -1   21.50   13.10
   5  19  -1   32.20   19.00
  -5  19   1   43.60   22.90
  -4 -19   1  -33.10   17.10
  -4 -19   1   21.80   12.80
   4 -19  -1   -7.90   10.60
   4 -19  -1   33.10   15.00
  -4 -19   1    0.30   11.60
  -4  19   1    3.30   13.80
  -4  19   1   35.00   21.90
   4  19  -1    8.10   14.80
  -3 -19   1    6.60   11.50
  -3 -19   1   -6.80   18.70
  -3 -19   1   16.60   12.50
   3 -19  -1   18.00   12.20
   3 -19  -1   18.10   11.40
  -3  19   1   20.10   15.60
   3  19  -1   19.30   12.00
  -3  19   1   18.40   22.30
   2 -19  -1   -4.20   11.10
  -2 -19   1    4.40   14.10
  -2 -19   1    2.60   12.00
   2 -19  -1   11.30   12.80
  -2  19   1   11.60   15.50
  -2  19   1   37.60   22.70
   2  19  -1   32.30   24.50
   2  19  -1   13.50   13.00
  -1 -19   1    7.00   11.90
   1 -19  -1  -13.50   10.50
   1 -19  -1   -8.50   10.90
  -1 -19   1   -9.40   11.10
   1  19  -1    0.50   11.10
  -1  19   1  -11.40   24.00
  -1  19   1    4.40   13.10
   1  19  -1   16.70   25.80
   0 -19  -1  -12.50   11.10
   0 -19   1   10.60   11.00
   0 -19   1   17.30   13.10
   0 -19  -1    6.10   10.90
   0  19   1   22.30   13.00
   0  19   1   14.10   25.20
   0  19  -1    8.40   11.00
   0  19  -1   23.80   25.70
   1 -19   1   17.10   12.40
  -1 -19  -1    9.60   12.00
   1 -19   1   -2.40   11.10
  -1 -19  -1    7.90   11.50
   1  19   1   19.60   12.30
  -1  19  -1   15.10   13.10
   1  19   1   38.60   24.00
  -1  19  -1   33.00   23.80
   2 -19   1   10.60   12.30
  -2 -19  -1   -6.50   10.40
   2 -19   1   -5.30    9.40
  -2 -19  -1   -7.50   17.40
   2  19   1  -10.90   11.40
  -2  19  -1   16.00   23.50
  -2  19  -1    2.30   14.50
   2  19   1   16.90   24.50
   3 -19   1    0.00   10.20
  -3 -19  -1  -11.50   17.10
   3 -19   1    0.60   11.10
  -3 -19  -1   -1.70   11.50
  -3 -19  -1   -6.90   10.50
   3  19   1    1.30   10.30
  -3  19  -1    6.00   15.00
  -3  19  -1   21.10   23.60
   3  19   1   39.60   25.80
   4 -19   1   -1.80   10.60
  -4 -19  -1  -43.00   16.00
  -4 -19  -1    4.80   10.90
   4 -19   1   -7.10   10.40
  -4 -19  -1    8.10   12.20
  -4  19  -1   40.70   23.90
   4  19   1   17.90   21.20
   4  19   1   -3.70   10.10
   4  19   1   44.60   25.50
  -4  19  -1   -3.10   13.80
  -5 -19  -1  -42.90   15.90
   5 -19   1  -13.20   10.50
  -5 -19  -1  -14.50    9.70
   5 -19   1  -10.00   10.50
  -5 -19  -1   10.10   12.70
  -5  19  -1   34.40   22.80
   5  19   1   24.20   20.50
   5  19   1   -2.80    9.00
  -5  19  -1    6.30   16.30
   6 -19   1   12.00   12.30
  -6 -19  -1    3.20    9.90
   6 -19   1   12.90   10.40
  -6 -19  -1   14.20   12.50
  -6  19  -1    8.70   15.80
  -6  19  -1   48.00   23.90
   6  19   1   12.50   11.30
   6  19   1   27.20   19.10
   7 -19   1    7.50   12.20
  -7 -19  -1   12.60   13.20
   7 -19   1   10.70   10.40
  -7 -19  -1    2.80   10.00
   7  19   1   37.20   10.50
   7  19   1    7.60    7.60
  -7  19  -1    4.30   14.70
  -7  19  -1   66.69   25.10
   8 -19   1    5.30   12.10
  -8 -19  -1   18.00   14.60
  -8 -19  -1    1.30   10.80
  -8  19  -1   37.60   18.40
  -8  19  -1   55.89   24.60
   9 -19   1   28.90   13.00
  -9 -19  -1   18.10   11.30
  -9 -19  -1    3.50   13.40
  -9  19  -1   60.29   21.20
 -10  19  -1  112.39   23.90
 -10  19  -1   86.09   22.80
 -11 -19  -1    6.20   11.90
 -11 -19  -1   -2.50   10.60
  11 -19   1   28.50   13.80
 -11  19  -1   -3.40   20.50
 -10 -20   1   12.70   12.90
  10 -20  -1   16.20   14.40
 -10  20   1    6.50   24.10
  -9 -20   1   14.70   14.00
   9 -20  -1    0.70   13.40
  -9 -20   1   -3.40   16.50
  -9  20   1   15.70   16.80
  -8 -20   1    8.80   24.50
   8 -20  -1   19.30   11.60
   8 -20  -1    5.50   13.10
  -8 -20   1    8.20   13.30
  -8  20   1   23.10   15.80
  -7 -20   1   -2.70   11.30
   7 -20  -1    4.80   12.40
  -7 -20   1  -14.10   10.40
   7 -20  -1  -13.70   11.30
  -7  20   1   10.80   17.80
  -6 -20   1  -22.30   18.00
   6 -20  -1    4.00   12.90
  -6 -20   1    2.70   11.40
   6 -20  -1   -7.30   11.80
  -6 -20   1   12.50   12.80
  -6  20   1   35.10   24.90
  -6  20   1   13.50   17.60
   6  20  -1   22.20   11.80
  -5 -20   1   24.70   13.80
  -5 -20   1   20.60   14.10
   5 -20  -1   10.30   13.60
   5 -20  -1   29.40   14.70
  -5 -20   1  -38.50   17.10
   5  20  -1   29.50   13.40
  -5  20   1   70.19   25.80
  -5  20   1   13.10   17.40
   5  20  -1   24.30   23.00
   4 -20  -1   -6.80   11.10
  -4 -20   1   10.90   14.00
   4 -20  -1   18.80   12.50
  -4 -20   1   10.60   13.20
  -4  20   1   30.00   18.90
   4  20  -1   22.20   14.30
  -4  20   1   49.90   25.70
   4  20  -1   29.30   27.40
  -3 -20   1   18.20   14.60
   3 -20  -1   -8.00   11.30
  -3 -20   1  -14.30   11.30
   3 -20  -1   -8.60   11.60
  -3  20   1   72.09   24.00
   3  20  -1   15.00   16.90
  -3  20   1    1.80   14.50
  -2 -20   1    5.00   10.50
  -2 -20   1    7.50   13.30
   2 -20  -1  -11.30   11.30
   2 -20  -1   18.70   12.00
  -2  20   1   24.20   25.60
  -2  20   1    7.90   21.00
   2  20  -1   17.80   13.40
   2  20  -1   45.40   26.00
  -1 -20   1   -0.30   11.00
   1 -20  -1   19.40   12.40
  -1 -20   1    2.50   12.60
   1 -20  -1   14.20   11.90
   1  20  -1   12.00   13.10
   1  20  -1   50.09   24.90
  -1  20   1   51.29   27.10
  -1  20   1   28.30   14.40
   0 -20   1  -10.50   10.60
   0 -20  -1    4.90   12.10
   0 -20  -1    1.00   11.60
   0 -20   1    4.50   10.20
   0  20   1  -22.40   13.10
   0  20  -1   66.69   27.90
   0  20   1   38.90   25.40
   0  20  -1  -31.70   12.50
  -1 -20  -1    0.60   11.20
   1 -20   1    6.70   10.40
  -1 -20  -1   10.10   12.20
   1 -20   1    9.00   12.50
   1  20   1    4.50   12.70
  -1  20  -1    0.00   12.60
  -1  20  -1   57.09   25.00
   1  20   1   55.89   26.90
  -2 -20  -1    1.60   12.70
   2 -20   1    8.80   13.50
   2 -20   1    4.20   12.00
  -2 -20  -1   -8.70   12.20
   2  20   1    4.50   11.90
   2  20   1   61.29   23.60
  -2  20  -1   -9.40   25.80
  -2  20  -1   57.39   25.10
  -3 -20  -1  -18.10   11.00
  -3 -20  -1  -13.90   10.60
   3 -20   1   -3.60   12.00
   3 -20   1    1.10   12.20
   3  20   1    2.60   11.50
  -3  20  -1   44.90   26.10
   3  20   1    5.30   28.30
   3  20   1   71.09   27.10
  -3  20  -1    6.80   13.30
  -4 -20  -1   -0.50   11.90
   4 -20   1  -14.10   10.90
   4 -20   1   11.90   11.90
  -4 -20  -1   11.20   13.20
  -4  20  -1  -13.90   14.90
   4  20   1   18.80   11.80
   4  20   1    0.70   25.20
  -4  20  -1   63.89   26.50
  -5 -20  -1  -39.60   19.00
  -5 -20  -1    9.50   13.90
  -5 -20  -1   11.80   11.80
   5 -20   1   20.30   13.90
   5 -20   1   30.20   12.70
   5  20   1   22.50   23.30
   5  20   1   19.90   23.50
  -5  20  -1   85.29   26.60
  -5  20  -1    7.80   16.70
   6 -20   1   -9.30   11.30
  -6 -20  -1   -4.30   10.90
  -6 -20  -1  -39.90   18.80
   6 -20   1    3.10   11.20
  -6 -20  -1    1.90   10.70
  -6  20  -1   -5.80   13.60
   6  20   1   -2.20   18.60
   6  20   1   14.20   12.30
  -7 -20  -1   25.90   14.50
  -7 -20  -1    2.80   10.50
   7 -20   1    5.80   13.10
   7 -20   1    4.40   10.90
  -7  20  -1    1.30   16.30
  -7  20  -1   97.39   25.30
  -8 -20  -1  -15.00   10.80
   8 -20   1   12.80   11.10
  -8  20  -1   73.59   25.30
  -8  20  -1    4.70   13.40
  -9 -20  -1   38.30   14.30
  -9  20  -1   27.30   18.20
  -8 -21   1   -9.40   12.70
   8 -21  -1   13.90   14.60
   8 -21  -1   17.40   12.50
  -8  21   1   42.90   20.10
  -7 -21   1   15.40   14.80
   7 -21  -1   14.20   12.20
  -7 -21   1   -0.80   13.30
   7 -21  -1   -1.50   13.60
  -7  21   1   18.00   17.70
   6 -21  -1    8.10   13.50
   6 -21  -1   -9.30   12.00
  -6 -21   1    7.50   14.30
  -6 -21   1   12.50   13.70
  -6  21   1   13.00   17.20
   6  21  -1   30.00   15.20
   5 -21  -1   27.20   14.50
   5 -21  -1   15.30   10.80
  -5 -21   1   10.40   12.70
  -5  21   1   38.60   18.40
  -4 -21   1   13.70   14.80
  -4 -21   1   11.40   14.20
   4 -21  -1   13.00   15.20
   4 -21  -1    5.40   13.30
   4  21  -1   29.40   18.10
  -4  21   1   10.90   14.40
  -3 -21   1   12.80   13.30
  -3 -21   1   -3.60   12.40
   3 -21  -1    7.10   13.70
   3 -21  -1   20.80   12.90
   3  21  -1   49.30   21.60
  -3  21   1   -9.30   13.70
  -3  21   1   91.69   26.90
  -2 -21   1    0.20   12.00
  -2 -21   1   -4.40   12.10
   2 -21  -1   17.70   12.20
   2 -21  -1    9.20   13.50
  -2  21   1   81.79   28.30
  -2  21   1   -4.50   13.50
   2  21  -1   51.89   19.50
  -1 -21   1   -7.00   12.20
   1 -21  -1   16.60   17.20
  -1 -21   1   17.10   13.10
   1 -21  -1   14.70   12.30
   1  21  -1   17.60   14.20
  -1  21   1   94.39   26.90
   1  21  -1   66.09   28.30
  -1  21   1   42.30   32.90
   0 -21  -1   11.70   13.90
   0 -21   1    5.30   12.70
   0 -21  -1    8.80   14.20
   0  21  -1   99.49   28.20
   0  21   1   43.60   24.50
   0  21  -1   29.50   15.10
   0  21   1   37.40   14.60
  -1 -21  -1   19.50   13.70
   1 -21   1   17.90   13.70
   1 -21   1    4.30   15.20
  -1 -21  -1    7.50   13.90
   1  21   1   10.60   12.50
   1  21   1   58.49   25.60
  -1  21  -1   78.09   29.30
  -2 -21  -1  -11.90   12.20
  -2 -21  -1   26.50   15.30
   2 -21   1   -4.20   11.90
   2 -21   1   19.80   13.50
   2  21   1   90.99   28.20
   2  21   1    8.20   12.20
  -2  21  -1   42.20   19.00
  -2  21  -1   79.19   26.70
  -3 -21  -1   -5.00   12.00
  -3 -21  -1  -10.20   12.10
   3 -21   1   14.70   12.60
   3 -21   1   -9.60   11.10
   3  21   1   20.30   13.50
  -3  21  -1   17.20   14.30
   3  21   1  -13.80   37.50
   3  21   1   38.90   26.00
  -4 -21  -1   -6.70   13.10
   4 -21   1    3.10   12.10
  -4 -21  -1   -4.10   12.70
   4 -21   1  -15.70   10.90
   4  21   1   52.79   20.60
  -4  21  -1    9.10   14.80
  -5 -21  -1   -3.40   12.20
   5 -21   1   27.40   12.00
   5 -21   1   27.40   14.00
  -5  21  -1    0.80   15.60
  -5  21  -1   88.69   26.50
   6 -21   1    8.10   11.00
   6 -21   1    4.90   13.40
  -6 -21  -1   -7.70   11.90
  -6 -21  -1   -0.40   12.50
  -6  21  -1   -3.40   16.20
   6  21   1    9.80   14.00
   7 -21   1   30.70   12.50
   7 -21   1   -0.70   13.40
  -7 -21  -1    6.90   14.60
  -7  21  -1  -21.00   15.30
  -4 -22   1   -0.50   12.90
   4 -22  -1   21.90   12.90
  -4 -22   1   -4.30   12.40
  -4  22   1   26.90   17.00
   4  22  -1   25.40   17.90
   3 -22  -1   12.50   19.70
  -3 -22   1   55.39   17.40
  -3 -22   1   -1.00   12.40
  -3  22   1   19.70   16.70
   3  22  -1   28.50   17.40
   2 -22  -1   12.60   14.70
  -2 -22   1   33.20   15.40
  -2 -22   1   20.50   14.70
  -2  22   1   92.09   29.00
   2  22  -1   77.79   22.70
  -2  22   1   10.30   16.80
   1 -22  -1   -1.60   12.10
  -1 -22   1    9.60   12.40
  -1 -22   1   22.00   14.20
  -1  22   1    6.00   14.50
   1  22  -1   29.70   22.20
   0 -22  -1   -0.40   14.30
   0 -22   1   31.70   16.40
   0 -22   1   27.40   15.00
   0 -22  -1  -13.40   15.90
   0  22   1   69.69   26.00
   0  22   1    0.80   18.30
   1 -22   1    7.70   14.80
  -1 -22  -1   15.40   14.80
  -1 -22  -1   23.00   15.10
   1 -22   1   14.70   13.70
   1  22   1   77.69   25.30
   1  22   1   -4.90   13.30
  -1  22  -1   25.70   16.50
   2 -22   1   -7.30   12.40
  -2 -22  -1   10.10   14.20
  -2 -22  -1   11.50   13.90
   2 -22   1   14.50   14.00
  -2  22  -1   -9.60   16.10
   2  22   1   35.80   15.70
   2  22   1   74.29   23.70
  -2  22  -1   90.19   26.30
   3 -22   1    3.50   14.20
  -3 -22  -1   -2.40   12.20
  -3 -22  -1    4.90   13.30
  -3  22  -1   12.00   15.50
   3  22   1    8.00   17.20
   4 -22   1   13.90   11.30
  -4 -22  -1    8.30   13.70
  -4 -22  -1    7.30   14.40
   4 -22   1   35.10   14.60
   4  22   1    0.00   20.60
  -4  22  -1   16.00   17.10
 -22   0   2   24.30   11.70
 -22   0   2   53.89   18.30
 -21   0   2   35.30   17.30
 -21   0   2    7.50   10.40
 -21   0   2  -16.40   10.90
 -20   0   2   30.70   14.60
 -20   0   2   -3.70   21.00
 -19   0   2   -4.70   10.60
 -19   0   2   24.00   11.30
 -19   0   2    3.40   11.80
 -18   0   2    3.00   11.00
 -18   0   2   16.60   13.10
 -18   0   2   -6.30    8.80
 -17   0   2   14.60   10.40
 -17   0   2   -3.40    9.60
 -17   0   2    9.70   13.20
 -16   0   2   -2.40    8.20
 -16   0   2    7.90   11.20
 -16   0   2   -3.50    8.80
 -15   0   2    3.60    8.60
 -15   0   2   -2.80   12.00
 -15   0   2    0.30    9.50
 -14   0   2   21.40    9.70
 -14   0   2   16.80   13.60
 -14   0   2    5.20    9.40
 -13   0   2   24.50   14.20
 -13   0   2   33.50   10.50
 -13   0   2   23.70    9.50
 -12   0   2    1.00    9.20
 -12   0   2    2.00    8.00
 -12   0   2    2.80    7.00
 -11   0   2   12.20    7.00
 -11   0   2   -5.30    7.70
 -11   0   2   13.90    8.30
 -10   0   2   47.80   10.00
 -10   0   2   80.69   10.70
 -10   0   2   77.29    9.00
  -9   0   2   70.29   11.90
  -9   0   2   44.60    7.40
  -9   0   2   46.10    9.40
  -8   0   2  642.84   28.60
  -8   0   2  623.64   26.30
  -8   0   2  678.13   29.90
  -7   0   2  125.89   11.80
  -7   0   2  153.28    9.10
  -7   0   2  142.29   10.50
  -6   0   2   33.60    6.80
  -6   0   2   31.50    7.10
  -6   0   2   25.40    5.40
  -5   0   2 4445.16  157.68
  -5   0   2 4608.04  155.08
  -3   0   2 1659.53   56.59
  -3   0   2 1488.65   53.29
  -3   0   2 1538.65   53.89
  -2   0   2 5250.57  182.38
   2   0  -2 5229.08  182.28
  -2   0   2 5688.13  184.48
  -2   0  -2  513.65   20.40
   2   0   2  501.35   20.20
  -2   0  -2  495.35   18.80
  -3   0  -2  881.71   32.80
  -3   0  -2  795.32   30.60
   3   0   2  897.61   32.70
  -4   0  -2 1769.72   62.49
  -4   0  -2 1710.23   59.79
   4   0   2 1756.82   62.29
   4   0   2 1623.84   59.49
  -5   0  -2  299.07   13.80
   5   0   2  372.96   16.70
   5   0   2  300.37   12.90
  -5   0  -2  294.67   13.00
  -5   0  -2  342.27   16.60
  -6   0  -2   34.40    8.80
  -6   0  -2   37.40    6.10
   6   0   2   31.00    4.50
   6   0   2   42.20    8.50
  -6   0  -2   38.00    5.00
   7   0   2   55.29    5.10
  -7   0  -2   55.49    8.70
  -7   0  -2   63.99    7.70
   7   0   2   42.50    7.60
  -7   0  -2   53.19    5.50
  -8   0  -2  685.03   26.90
  -8   0  -2  607.94   27.00
   8   0   2  603.64   23.20
   8   0   2  611.84   28.80
  -8   0  -2  650.93   23.70
  -8   0  -2  621.74   29.30
  -9   0  -2  298.77   18.50
  -9   0  -2  301.07   12.20
  -9   0  -2  296.37   16.60
  -9   0  -2  263.87   16.10
   9   0   2  293.97   18.10
   9   0   2  288.87   11.80
 -10   0  -2   68.79   10.40
 -10   0  -2   64.49   10.20
 -10   0  -2   67.19    5.20
  10   0   2   67.79    4.60
  10   0   2   63.39   10.40
 -10   0  -2   63.59   10.90
 -11   0  -2   -2.90    7.80
 -11   0  -2   28.90   11.50
 -11   0  -2   11.50    6.70
 -11   0  -2    8.60    2.80
 -12   0  -2    6.20    2.40
 -12   0  -2   -1.10    8.70
 -12   0  -2   12.70    7.00
 -12   0  -2   24.70   13.10
 -13   0  -2   99.99   18.20
 -13   0  -2   92.39   15.80
 -14   0  -2   -1.70   10.10
 -14   0  -2   -0.60    7.30
 -14   0  -2    3.30   10.30
 -15   0  -2   -5.10    7.50
 -15   0  -2   -8.90    9.20
 -15   0  -2   23.50   13.80
 -16   0  -2   39.70   15.70
 -16   0  -2   11.00   10.90
 -16   0  -2    8.50    8.80
 -17   0  -2   30.60   14.40
 -17   0  -2   10.90    9.40
 -17   0  -2    6.10   11.20
 -18   0  -2   42.90   15.20
 -21   0  -2   -4.80    9.30
 -21   0  -2   43.10   20.00
 -21   0  -2   10.80   11.40
 -22  -1   2   27.70   12.60
 -22  -1   2   24.10   15.30
 -22   1   2   28.70   16.70
 -22   1   2    9.40   11.00
 -21  -1   2   46.00   17.70
 -21  -1   2   16.70   11.60
 -21   1   2    9.80    9.90
 -21   1   2   24.90   15.70
 -20  -1   2   -2.30   11.50
 -20  -1   2   26.00   15.00
 -20  -1   2   -2.40   11.00
 -20   1   2   17.50   14.20
 -20   1   2   -9.20   10.30
 -20   1   2    4.60   18.70
 -19  -1   2    8.50   12.00
 -19  -1   2   -4.70   12.40
 -19  -1   2   -7.60   10.20
 -19   1   2   -1.70   11.90
 -19   1   2   18.00   10.70
 -19   1   2  -18.90    9.90
 -18  -1   2   17.80   11.80
 -18  -1   2    5.30   11.40
 -18  -1   2  -11.70   10.70
 -18   1   2   -7.70   10.70
 -18   1   2   -6.80   12.60
 -18   1   2   -0.60    9.00
 -17  -1   2   11.40   10.00
 -17  -1   2    0.10   11.80
 -17  -1   2    1.50    9.70
 -17   1   2  -10.60    9.00
 -17   1   2   10.70    9.60
 -17   1   2    2.60   11.20
 -16  -1   2    5.50    8.70
 -16  -1   2    5.20    9.30
 -16  -1   2   -4.80   10.50
 -16   1   2   -3.90   11.00
 -16   1   2   -6.10    8.90
 -16   1   2    7.30    8.60
 -15  -1   2    6.40    9.40
 -15  -1   2   -0.20   10.00
 -15  -1   2    6.60    9.40
 -15   1   2    3.60    8.60
 -15   1   2   -1.20    8.80
 -15   1   2    7.50   11.10
 -14  -1   2   -0.40   16.50
 -14  -1   2   -1.40    8.60
 -14  -1   2  -16.00   11.70
 -14   1   2  -16.60    9.60
 -14   1   2    3.40    8.10
 -14   1   2    4.60    9.00
 -13  -1   2   53.99   14.00
 -13  -1   2   63.39   12.10
 -13  -1   2   43.30   11.70
 -13   1   2   52.79   14.80
 -13   1   2   34.00   10.90
 -13   1   2   58.89   12.00
 -12  -1   2   85.89   15.20
 -12  -1   2   51.79   11.60
 -12   1   2   50.19   10.90
 -12   1   2   72.29   11.90
 -12   1   2   81.49   28.50
 -11  -1   2    1.40    7.60
 -11  -1   2   -2.40    6.80
 -11  -1   2    2.60    7.80
 -11   1   2    0.70    8.50
 -11   1   2    3.00    6.60
 -11   1   2    9.40    7.40
 -10  -1   2   54.89    9.70
 -10  -1   2   29.60    8.90
 -10  -1   2   63.09   12.10
 -10   1   2   68.09   13.40
 -10   1   2   38.40    8.90
 -10   1   2   52.59    9.10
  -9  -1   2  204.78   13.90
  -9  -1   2  168.78   16.20
  -9  -1   2  203.38   12.50
  -9   1   2  165.08   15.20
  -9   1   2  215.18   15.30
  -9   1   2  200.98   11.90
  -8  -1   2    3.50    5.30
  -8  -1   2    8.20    6.30
  -8   1   2   10.40    5.90
  -8   1   2   -0.70    7.10
  -7  -1   2   10.90    6.00
  -7  -1   2   15.40    5.60
  -7   1   2   19.90    7.70
  -7   1   2   13.50    5.90
  -6  -1   2  156.48    6.30
  -6  -1   2  138.99    6.00
  -6  -1   2  148.69    9.90
  -6  -1   2  157.68    9.10
  -6   1   2  183.38   12.20
  -6   1   2  151.78   11.20
   5  -1  -2 5425.36  173.18
  -5  -1   2 4894.11  170.18
   5  -1  -2 4830.32  168.08
   5  -1  -2 4837.72  167.78
  -5  -1   2 4880.41  167.98
   5  -1  -2 4847.51  168.08
  -5   1   2 5050.39  172.28
   5   1  -2 4995.30  170.18
   4  -1  -2 7422.26  253.57
  -4  -1   2 7278.87  253.37
   4  -1  -2 8068.99  257.47
  -4  -1   2 7255.97  254.87
   4   1  -2 7384.46  254.87
   4   1  -2 7159.98  253.07
  -4   1   2 7517.85  253.87
  -4   1   2 7920.21  256.97
   3  -1  -2   37.30    6.40
  -3  -1   2   40.60    2.90
  -3  -1   2   39.20    3.80
   3  -1  -2   39.00    3.40
   3   1  -2   37.70    3.90
  -3   1   2   43.50    6.50
  -3   1   2   40.50    3.30
   3   1  -2   37.20    2.50
   2  -1  -2  829.22   31.20
   2  -1  -2  848.02   29.30
  -2  -1   2  802.72   29.00
  -2  -1   2  835.12   30.30
  -2  -1   2  823.62   29.30
   2   1  -2  848.32   29.40
  -2   1   2  824.62   31.10
   2   1  -2  818.52   28.90
  -2   1   2  843.42   29.30
  -2   1   2  843.62   28.70
   1  -1   2  234.58   10.60
  -1  -1  -2  235.28    9.60
  -1  -1  -2  234.18   11.20
  -1  -1  -2  244.88    9.30
   1  -1   2  231.28    9.00
  -1  -1  -2  233.78    9.50
   1  -1   2  236.88    9.50
  -1   1  -2  226.58    9.30
   1   1   2  233.88    9.60
   1   1   2  234.88    9.70
  -1   1  -2  228.78    9.10
   1   1   2  239.78    9.70
  -1   1  -2  223.18   10.70
   1   1   2  228.98   11.00
   2  -1   2  116.79    7.80
  -2  -1  -2  116.99    7.90
  -2  -1  -2  120.89    6.30
  -2  -1  -2  116.49    6.70
  -2  -1  -2  111.79    5.80
   2   1   2  108.59    6.20
  -2   1  -2  100.19    5.00
   2   1   2  106.99    7.50
  -2   1  -2  107.79    5.80
  -2   1  -2  110.79    7.60
  -3  -1  -2 2770.92   93.29
  -3  -1  -2 2663.53   93.09
  -3  -1  -2 2753.72   94.19
   3  -1   2 2791.02   95.69
  -3  -1  -2 2697.63   94.89
   3  -1   2 2440.26   92.39
  -3   1  -2 2759.82   95.79
   3   1   2 2778.62   94.59
  -3   1  -2 2806.42   92.39
  -3   1  -2 2663.33   92.89
   4  -1   2  142.89   10.40
  -4  -1  -2  132.99   10.00
   4  -1   2  149.09    8.20
   4  -1   2  147.39    8.10
  -4  -1  -2  136.39    9.20
  -4   1  -2  142.99   10.80
  -4   1  -2  159.48    8.00
   4   1   2  126.69    9.20
   4   1   2  144.49    7.60
  -5  -1  -2  613.94   23.10
   5  -1   2  611.24   23.00
   5  -1   2  610.84   26.50
  -5  -1  -2  599.24   25.70
  -5  -1  -2  608.34   24.80
   5   1   2  595.24   25.10
   5   1   2  599.34   22.60
  -5   1  -2  617.54   22.50
  -5   1  -2  624.04   26.80
  -6  -1  -2   14.10    4.00
   6  -1   2    5.40    6.40
   6  -1   2   10.90    3.60
  -6  -1  -2   20.30    7.40
  -6  -1  -2   17.50    6.10
  -6   1  -2   10.60    2.80
  -6   1  -2    9.40    3.60
   6   1   2   14.60    6.20
   6   1   2   12.80    3.10
  -6   1  -2   16.30    7.80
   7  -1   2   20.30    4.00
  -7  -1  -2   18.90    4.30
   7  -1   2   11.00    7.90
  -7  -1  -2   23.90    8.40
  -7  -1  -2   26.00    7.20
  -7   1  -2   15.10    4.50
   7   1   2   26.60    4.20
   7   1   2   17.20    7.00
  -7   1  -2   36.40    9.80
  -7   1  -2   19.70    3.30
  -8  -1  -2   28.10    5.00
  -8  -1  -2   39.60    8.80
   8  -1   2   46.10   10.90
  -8  -1  -2   37.70   10.00
   8  -1   2   33.60    5.50
   8   1   2   42.40    4.90
  -8   1  -2   20.70    5.60
  -8   1  -2   37.20   10.80
   8   1   2   27.80    8.30
  -8   1  -2   30.90    4.60
  -9  -1  -2   59.29   10.00
   9  -1   2   89.29   11.20
   9  -1   2   66.09    5.70
  -9  -1  -2   69.29   10.10
  -9  -1  -2   64.49    9.60
  -9  -1  -2   75.29    6.70
  -9   1  -2   79.19   11.20
  -9   1  -2   65.09    5.10
   9   1   2   82.39    9.90
   9   1   2   75.19    5.10
  -9   1  -2   76.99    9.60
  10  -1   2   18.20    4.10
 -10  -1  -2    7.60    6.00
 -10  -1  -2   12.90    3.90
 -10  -1  -2   -0.90    7.80
  10   1   2   23.90    9.10
 -10   1  -2   14.70    6.00
  10   1   2    9.70    2.70
 -10   1  -2   10.60    2.80
 -10   1  -2   16.70   10.50
 -11  -1  -2   16.70    7.00
 -11  -1  -2   19.90    3.90
 -11  -1  -2   24.30    9.70
 -11  -1  -2   27.20   10.40
 -11   1  -2   23.90    3.30
 -11   1  -2   17.60    9.00
 -11   1  -2   19.10    6.90
 -11   1  -2   22.90   20.60
 -12  -1  -2   29.40    9.00
 -12  -1  -2   34.70    4.60
 -12  -1  -2   79.99   16.10
 -12  -1  -2   57.79   12.90
 -12   1  -2   43.00    4.10
 -12   1  -2   53.29   12.00
 -12   1  -2   34.50    8.60
 -12   1  -2   57.69   15.50
 -13  -1  -2    2.40    8.60
 -13  -1  -2    1.50    7.70
 -13  -1  -2   -9.60   10.20
 -13   1  -2    6.80    9.10
 -13   1  -2    0.70    7.40
 -13   1  -2    4.70   11.10
 -14  -1  -2    8.30    8.10
 -14  -1  -2   20.00   10.90
 -14  -1  -2   16.30   12.60
 -14   1  -2    2.50   12.00
 -14   1  -2    6.90    7.80
 -14   1  -2   11.10   10.50
 -15  -1  -2   22.40   13.90
 -15  -1  -2    2.30    9.80
 -15  -1  -2   15.40    9.20
 -15   1  -2   13.60   11.10
 -15   1  -2   34.10   15.80
 -15   1  -2   10.40    8.30
 -16  -1  -2    7.20    9.00
 -16  -1  -2   28.30   13.80
 -16  -1  -2   -4.50    8.90
 -16   1  -2  -15.50    9.40
 -16   1  -2   -1.80    7.70
 -16   1  -2    1.80   12.70
 -17  -1  -2   -1.20    9.00
 -17  -1  -2    3.60   13.80
 -17  -1  -2   13.90   11.00
 -17   1  -2   11.90   15.20
 -17   1  -2    4.90   10.60
 -17   1  -2   -4.70    7.80
 -18  -1  -2   24.10   15.50
 -18  -1  -2   20.90   18.50
 -18   1  -2   12.10   14.90
 -18   1  -2   17.00   15.30
 -19  -1  -2   32.60   14.20
 -19  -1  -2    4.60   10.80
 -19   1  -2   40.70   17.20
 -21  -1  -2    9.00   16.40
 -21  -1  -2   12.10   11.00
 -21   1  -2    9.00   15.40
 -21   1  -2    0.20   12.60
 -21   1  -2  -12.40    7.90
 -22  -2   2    6.40   11.40
 -22   2   2   32.20   12.40
 -21  -2   2   12.60   11.80
 -21  -2   2  -13.30   11.70
 -21  -2   2    7.60   12.80
 -21   2   2   14.20   11.00
 -21   2   2   44.50   16.90
 -20  -2   2   16.50   15.30
 -20  -2   2  -11.00   10.90
 -20  -2   2    7.40   11.70
 -20   2   2   17.80   12.40
 -20   2   2   29.00   16.50
 -19  -2   2   16.70   12.50
 -19  -2   2    8.50   11.40
 -19  -2   2   -9.00   10.30
 -19   2   2   28.00   15.60
 -19   2   2   12.40    9.60
 -18  -2   2   -5.00   10.10
 -18  -2   2    8.50    9.60
 -18  -2   2   14.40   13.80
 -18   2   2   -2.70    9.20
 -18   2   2   -2.10   10.30
 -18   2   2    2.80   12.70
 -17  -2   2    8.20   12.70
 -17  -2   2   18.20   11.10
 -17  -2   2    7.60   10.90
 -17   2   2    2.60    9.30
 -17   2   2    2.70   10.00
 -17   2   2   33.10   15.00
 -16  -2   2   15.10   11.00
 -16  -2   2   16.80   10.40
 -16  -2   2    5.20   10.70
 -16   2   2    2.00    9.60
 -16   2   2   26.70   13.30
 -16   2   2    0.90    9.00
 -15  -2   2   59.49   13.60
 -15  -2   2   20.90   16.70
 -15  -2   2   16.90   10.80
 -15   2   2   24.80   11.10
 -15   2   2   32.70   14.70
 -15   2   2   26.40   10.50
 -14  -2   2    7.30    9.70
 -14  -2   2    9.70   10.10
 -14   2   2   -9.10   11.30
 -14   2   2    6.50    7.60
 -14   2   2    8.20    9.70
 -13  -2   2   -3.40   10.20
 -13  -2   2    2.00    9.00
 -13  -2   2    9.70    9.90
 -13   2   2   -3.80    7.70
 -13   2   2    8.70    8.80
 -13   2   2    2.40   11.10
 -12  -2   2    2.10    8.60
 -12  -2   2    5.00    7.90
 -12  -2   2    5.60    8.60
 -12   2   2    7.30    7.30
 -12   2   2    2.90   10.50
 -12   2   2   11.40    8.70
 -11  -2   2   -0.20    7.50
 -11  -2   2    1.90    7.70
 -11   2   2    8.30    7.50
 -10  -2   2  289.17   18.20
 -10  -2   2  332.87   18.10
 -10   2   2  377.16   20.90
 -10   2   2  314.07   21.20
  -9  -2   2  372.66   19.40
  -9  -2   2  363.06   13.90
  -9  -2   2  411.06   19.20
  -9  -2   2  359.46   14.40
  -9   2   2  379.16   22.40
  -9   2   2  416.96   21.60
   8  -2  -2   17.90    3.20
  -8  -2   2    8.00    7.10
   8  -2  -2    8.10    2.30
  -8  -2   2   11.80    6.50
  -8  -2   2   12.30    2.60
  -8  -2   2    9.90    2.20
  -8   2   2    8.40    5.80
  -8   2   2   -0.10    8.00
  -7  -2   2   10.30    2.70
   7  -2  -2   11.00    2.10
  -7  -2   2    8.40    5.80
  -7  -2   2   13.50    6.00
  -7  -2   2    9.10    2.10
   7  -2  -2    9.70    5.50
  -7   2   2   17.50    5.70
  -7   2   2    1.40    7.00
   7   2  -2   11.50    5.30
   6  -2  -2   15.40    2.80
   6  -2  -2   13.80    2.20
  -6  -2   2   14.20    5.50
   6  -2  -2   10.70    5.20
  -6  -2   2   13.20    3.30
  -6  -2   2   11.30    2.40
  -6  -2   2   17.40    5.60
  -6   2   2   12.90    5.10
   6   2  -2   20.80    5.90
  -6   2   2   20.70    7.90
   5  -2  -2  877.51   30.40
  -5  -2   2  822.82   29.70
  -5  -2   2  852.71   31.30
  -5  -2   2  845.12   32.00
   5  -2  -2  876.81   34.60
   5  -2  -2  832.32   29.60
   5   2  -2  872.01   32.10
  -5   2   2  807.62   33.40
   4  -2  -2  437.26   16.80
   4  -2  -2  420.46   15.80
  -4  -2   2  426.36   16.00
  -4  -2   2  411.36   17.60
   4  -2  -2  454.85   20.30
   4   2  -2  440.16   17.90
   4   2  -2  427.26   15.80
  -4   2   2  480.75   20.10
  -4   2   2  430.96   17.50
   3  -2  -2 2220.58   77.19
  -3  -2   2 2248.38   77.59
  -3  -2   2 2263.47   77.09
   3  -2  -2 2236.78   78.99
  -3  -2   2 2172.28   76.39
  -3   2   2 2326.27   78.89
  -3   2   2 2164.38   76.69
   3   2  -2 2267.37   77.69
   3   2  -2 2205.98   76.29
  -3   2   2 2249.68   77.69
   2  -2  -2  259.77   10.00
  -2  -2   2  248.08   10.00
   2  -2  -2  260.37   10.90
   2  -2  -2  248.58   12.30
  -2  -2   2  254.67   10.50
  -2  -2   2  267.77   10.90
  -2   2   2  268.97   11.20
   2   2  -2  256.97    9.90
   2   2  -2  253.17   10.80
   2   2  -2  261.07   10.80
  -2   2   2  251.27   12.20
  -2   2   2  261.67   10.10
   1  -2  -2   31.90    7.00
   1  -2  -2   28.50    4.30
   1  -2  -2   25.20    3.30
  -1  -2   2   28.50    3.80
  -1  -2   2   24.60    4.00
  -1  -2   2   24.70    3.50
   1   2  -2   26.20    3.70
   1   2  -2   32.80    3.50
   1   2  -2   39.20   10.10
  -1   2   2   33.20    6.80
  -1   2   2   28.60    4.60
  -1   2   2   25.60    3.30
   0  -2   2  119.19    7.90
   0  -2   2  128.79    6.30
   0  -2   2  120.79    7.00
   0  -2  -2  127.59    6.90
   0  -2   2  122.59    6.20
   0  -2  -2  129.29    6.30
   0  -2  -2  128.99    7.90
   0   2  -2  127.49    7.40
   0   2   2  126.39    8.00
   0   2   2  130.19    7.20
   0   2  -2  120.89    8.40
   0   2  -2  121.29    6.10
   0   2   2  122.59    6.40
   0   2  -2  122.49    6.00
  -1  -2  -2   34.10    7.00
   1  -2   2   27.10    3.70
   1  -2   2   21.90    3.60
  -1  -2  -2   21.50    4.80
  -1  -2  -2   24.80    4.00
   1  -2   2   28.70    4.60
  -1  -2  -2   26.50    4.20
   1  -2   2   27.50    3.40
   1   2   2   41.80    7.50
   1   2   2   29.70    4.00
  -1   2  -2   21.60    3.30
  -1   2  -2   27.10    3.40
  -1   2  -2   44.40    6.60
   1   2   2   25.80    3.80
   1   2   2   30.00    3.90
  -1   2  -2   28.10    3.70
   2  -2   2  645.14   25.50
  -2  -2  -2  640.34   25.20
  -2  -2  -2  601.84   24.00
  -2  -2  -2  627.54   23.60
  -2  -2  -2  641.04   24.00
   2  -2   2  628.74   23.20
   2   2   2  631.44   24.90
   2   2   2  632.74   24.10
  -2   2  -2  644.14   25.70
  -2   2  -2  628.84   23.00
   2   2   2  665.83   24.40
  -2   2  -2  636.34   23.40
   3  -2   2 1923.11   68.49
   3  -2   2 1918.31   65.29
  -3  -2  -2 1789.52   66.59
  -3  -2  -2 1913.11   66.29
  -3  -2  -2 1884.41   67.29
  -3  -2  -2 1833.12   65.69
   3   2   2 1873.41   66.69
  -3   2  -2 1970.80   68.69
   3   2   2 1851.01   66.69
  -3   2  -2 1954.40   65.29
  -3   2  -2 1849.81   65.09
   3   2   2 1842.22   66.69
  -4  -2  -2  582.44   24.40
  -4  -2  -2  566.24   24.70
   4  -2   2  594.54   23.20
  -4  -2  -2  600.04   24.10
  -4  -2  -2  609.94   23.20
   4  -2   2  628.64   26.50
  -4   2  -2  607.44   22.40
  -4   2  -2  633.14   22.90
  -4   2  -2  629.94   26.60
   4   2   2  622.54   24.50
   4   2   2  570.84   22.90
   4   2   2  630.64   24.30
  -5  -2  -2  102.69    7.00
   5  -2   2   96.19    7.50
  -5  -2  -2   99.19    8.60
  -5  -2  -2  103.39    8.50
   5  -2   2  104.79    9.60
   5  -2   2   97.49    6.90
  -5  -2  -2   95.39    8.70
   5   2   2  103.39    7.90
   5   2   2  100.99    6.90
  -5   2  -2   96.89    7.10
   5   2   2  106.49    7.90
  -5   2  -2   92.69    9.90
  -5   2  -2   98.29    5.80
  -6  -2  -2   39.40    7.70
   6  -2   2   27.90    4.60
   6  -2   2   23.90    4.70
   6  -2   2   30.70   10.50
  -6  -2  -2   51.29    9.00
  -6  -2  -2   26.20    5.40
  -6  -2  -2   24.80    4.60
   6   2   2   41.40    7.60
  -6   2  -2   26.90    4.60
   6   2   2   36.00    4.80
  -6   2  -2   23.90    3.90
  -6   2  -2   39.90   10.00
   7  -2   2   68.59    9.10
  -7  -2  -2   56.99    8.30
  -7  -2  -2   56.39    8.20
   7  -2   2   52.39    6.50
  -7  -2  -2   55.49    6.60
   7   2   2   51.49    7.30
  -7   2  -2   63.99   10.10
  -7   2  -2   65.89    7.70
   7   2   2   60.69    5.50
  -7   2  -2   64.39    5.00
   8  -2   2   73.29    7.50
  -8  -2  -2   72.59    9.80
  -8  -2  -2   79.69    9.50
   8  -2   2   75.09   11.00
  -8  -2  -2   75.79    7.90
  -8   2  -2   72.19    5.60
   8   2   2   67.79    8.70
  -8   2  -2   84.59   14.60
   8   2   2   90.39    6.40
  -8   2  -2   87.19    9.30
   9  -2   2  171.98   15.00
  -9  -2  -2  172.28   13.70
  -9  -2  -2  166.18   10.50
   9  -2   2  168.88    9.80
  -9  -2  -2  175.48   12.70
   9   2   2  184.38    9.40
  -9   2  -2  171.78    8.40
   9   2   2  192.68   13.10
  -9   2  -2  147.99   14.80
  -9   2  -2  160.78   12.30
 -10  -2  -2   16.40    5.40
 -10  -2  -2    8.20    8.20
  10  -2   2   13.70    4.40
 -10  -2  -2   25.80    9.40
 -10   2  -2   16.30    6.30
 -10   2  -2   15.60   11.00
  10   2   2   24.10    8.90
 -10   2  -2   13.80    3.00
 -11  -2  -2   -4.20    4.50
 -11  -2  -2   -1.00    8.00
  11  -2   2    1.60    3.50
 -11  -2  -2    8.10    8.80
 -11   2  -2    0.90    9.40
 -11   2  -2    0.90    2.60
 -11   2  -2    7.90    6.50
 -12  -2  -2    5.20    7.70
 -12  -2  -2   19.80   10.50
 -12  -2  -2   16.50    9.90
 -12  -2  -2    6.80    4.50
 -12   2  -2   13.00    3.10
 -12   2  -2   10.00    7.40
 -12   2  -2    6.40   12.40
 -13  -2  -2   67.19   14.10
 -13  -2  -2   65.79    5.90
 -13  -2  -2   82.79   14.40
 -13  -2  -2   92.09   17.20
 -13   2  -2   88.39   13.00
 -13   2  -2  103.19   20.20
 -13   2  -2   78.29   12.30
 -13   2  -2   72.89    5.20
 -14  -2  -2   -4.00   10.40
 -14  -2  -2    5.80    8.50
 -14  -2  -2   -0.80    9.30
 -14   2  -2    3.70    7.20
 -14   2  -2  -14.90    8.50
 -14   2  -2    8.40   12.20
 -15  -2  -2  110.99   15.40
 -15  -2  -2   98.89   19.90
 -15  -2  -2   92.89   14.10
 -15  -2  -2   86.09   15.60
 -15   2  -2   95.49   13.90
 -15   2  -2   88.49   13.50
 -15   2  -2  117.29   21.80
 -16  -2  -2   18.60   14.00
 -16  -2  -2   11.40   10.60
 -16  -2  -2   38.00   12.50
 -16  -2  -2    4.30    8.90
 -16   2  -2   13.90   14.20
 -16   2  -2    8.60   10.50
 -16   2  -2    1.30    8.20
 -17  -2  -2   -1.60    8.60
 -17  -2  -2   15.60   11.90
 -17  -2  -2    7.00   12.50
 -17   2  -2   -0.60    8.10
 -17   2  -2   11.00   13.40
 -17   2  -2   -4.90   10.50
 -18  -2  -2   -5.80   13.50
 -18  -2  -2   -1.10   12.10
 -18   2  -2   -3.70   13.30
 -18   2  -2    4.00   17.50
 -19  -2  -2   46.00   16.70
 -19   2  -2   13.10   12.60
 -19   2  -2   15.10   16.60
 -20  -2  -2   -9.60    9.70
 -20  -2  -2   10.80   12.30
 -20  -2  -2   37.10   17.60
 -20   2  -2   14.20   17.60
 -20   2  -2   15.80   12.70
 -20   2  -2   -0.20    7.80
 -21  -2  -2   49.80   21.50
 -21  -2  -2  -10.30   11.60
 -21   2  -2   16.90   12.90
 -21   2  -2   22.10   18.70
 -21  -3   2   12.40   12.90
 -21  -3   2    1.60   13.00
 -21  -3   2  -12.50   13.10
 -21   3   2  -15.20   10.20
 -21   3   2    6.70   10.70
 -21   3   2   38.40   17.90
 -19  -3   2   -2.60   11.90
 -19  -3   2   -4.60   10.90
 -19  -3   2   -5.80   12.00
 -19   3   2   -7.80    9.90
 -19   3   2   10.60    9.60
 -19   3   2   18.30   15.80
 -18  -3   2   11.50   12.90
 -18  -3   2   21.20   14.60
 -18  -3   2   37.80   12.90
 -18   3   2   19.00   11.70
 -18   3   2   -1.30    9.80
 -18   3   2   25.40   16.30
 -17  -3   2   11.20   10.90
 -17  -3   2   12.00   12.20
 -17  -3   2    6.80   10.70
 -17   3   2    8.30    9.40
 -17   3   2    1.90   12.40
 -17   3   2    2.40   10.20
 -16  -3   2  -15.50    8.50
 -16  -3   2   -2.80    9.80
 -16   3   2   -8.80    8.50
 -16   3   2    0.60    8.80
 -16   3   2    8.50   12.80
 -15  -3   2   45.10   13.10
 -15  -3   2   80.29   15.20
 -15  -3   2   78.19   16.50
 -15   3   2   78.49   14.20
 -15   3   2   51.89   12.00
 -15   3   2   94.39   20.50
 -14  -3   2   60.69   13.20
 -14  -3   2   33.90   12.20
 -14  -3   2   32.10   12.00
 -14   3   2   61.59   11.80
 -14   3   2   20.00   10.90
 -14   3   2   24.30   15.30
 -13  -3   2    6.00   10.50
 -13  -3   2    5.00    9.40
 -13   3   2    0.00   13.80
 -13   3   2   14.80    9.30
 -12  -3   2   -4.30    8.30
 -12  -3   2    6.60    8.90
 -12   3   2   10.10    8.50
 -12   3   2   -9.30   10.30
 -11  -3   2   28.70   10.00
 -11  -3   2   30.80    9.50
 -11  -3   2   34.40    5.30
 -11   3   2   35.30    9.40
 -11   3   2    8.50   10.60
 -10  -3   2   30.80    5.00
  10  -3  -2   27.20    3.80
  10  -3  -2   18.50    3.20
 -10  -3   2   20.10    3.20
 -10  -3   2   21.00    8.20
 -10  -3   2   15.30    8.40
 -10   3   2   28.20   12.90
 -10   3   2   23.60    8.40
  -9  -3   2   44.20    4.60
   9  -3  -2   52.89    5.00
   9  -3  -2   59.39    5.00
   9  -3  -2   57.99   10.20
  -9  -3   2   58.79    5.60
  -9  -3   2   50.99    7.70
  -9  -3   2   65.19    8.70
   9   3  -2   66.29    8.20
  -9   3   2   69.59   13.90
  -9   3   2   58.89   11.80
  -8  -3   2  172.48   11.80
   8  -3  -2  126.19   16.10
  -8  -3   2  171.78    7.70
   8  -3  -2  161.48    7.80
  -8  -3   2  161.68   10.10
  -8  -3   2  174.58    8.90
   8  -3  -2  168.68    8.40
  -8   3   2  158.18   13.90
  -8   3   2  160.08   14.10
   8   3  -2  159.38   11.10
   7  -3  -2  148.99    7.30
   7  -3  -2  152.28    8.20
  -7  -3   2  167.18   10.70
  -7  -3   2  160.18    8.80
  -7  -3   2  147.79    9.10
   7  -3  -2  175.18   14.00
  -7  -3   2  142.19    7.20
  -7   3   2  150.88   12.70
  -7   3   2  156.08   12.90
   6  -3  -2  289.07   11.60
   6  -3  -2  320.97   17.10
  -6  -3   2  275.17   12.60
   6  -3  -2  295.77   12.90
  -6  -3   2  279.57   14.40
  -6  -3   2  278.37   11.70
  -6  -3   2  294.77   13.70
   6   3  -2  278.87   14.40
  -6   3   2  337.17   16.90
  -6   3   2  300.57   17.50
  -5  -3   2  375.26   16.50
  -5  -3   2  349.96   14.20
   5  -3  -2  365.26   18.50
   5  -3  -2  381.96   14.20
   5  -3  -2  380.36   15.60
   5   3  -2  365.16   16.70
  -5   3   2  375.36   15.30
  -5   3   2  366.16   18.00
   4  -3  -2   41.70    5.20
  -4  -3   2   35.60    5.60
   4  -3  -2   38.60    6.50
  -4  -3   2   43.40    4.20
  -4  -3   2   37.90    4.10
  -4   3   2   43.40    6.80
   4   3  -2   60.49    7.70
   4   3  -2   36.30    3.70
  -4   3   2   33.50    4.30
  -3  -3   2   50.49    5.70
   3  -3  -2   55.99    8.30
   3  -3  -2   47.00    4.40
   3  -3  -2   46.80    5.40
  -3  -3   2   49.00    4.40
  -3   3   2   38.00    6.20
  -3   3   2   42.60    8.30
  -3   3   2   44.40    4.30
   3   3  -2   43.70    3.80
   3   3  -2   46.80    5.90
   2  -3  -2   21.50    4.10
   2  -3  -2   21.90    3.60
  -2  -3   2   17.70    3.00
  -2  -3   2   23.60    4.80
   2  -3  -2   19.40    4.60
  -2  -3   2   17.30    4.60
  -2  -3   2   24.00    3.60
   2   3  -2   26.00    5.00
  -2   3   2   21.70    4.50
   2   3  -2   20.80    4.40
  -2   3   2   25.20    4.80
  -2   3   2   21.10    3.40
   2   3  -2   16.80    2.70
   1  -3  -2  763.42   29.20
  -1  -3   2  763.22   28.00
  -1  -3   2  740.83   27.50
   1  -3  -2  770.52   28.90
  -1  -3   2  763.82   29.90
   1  -3  -2  769.02   27.90
  -1  -3   2  768.62   28.20
  -1   3   2  788.02   29.40
  -1   3   2  767.82   29.20
  -1   3   2  774.92   28.00
   1   3  -2  769.22   28.20
   1   3  -2  754.22   28.10
   1   3  -2  740.03   27.40
   0  -3  -2 2037.00   70.49
   0  -3   2 1919.11   68.99
   0  -3  -2 1967.20   70.19
   0  -3   2 1951.10   69.49
   0  -3   2 2010.30   70.69
   0  -3   2 2017.20   70.29
   0  -3  -2 2014.90   69.69
   0   3  -2 2034.50   70.49
   0   3   2 2022.70   69.69
   0   3  -2 1916.91   68.89
   0   3  -2 1990.80   69.59
   0   3   2 2081.09   70.89
   0   3   2 2023.70   70.39
   0   3  -2 1974.70   70.99
  -1  -3  -2  486.15   19.30
   1  -3   2  479.75   18.40
   1  -3   2  479.55   18.90
  -1  -3  -2  482.55   19.70
  -1  -3  -2  460.15   19.30
   1  -3   2  494.55   19.60
   1  -3   2  494.15   20.40
  -1   3  -2  471.55   18.20
  -1   3  -2  482.75   18.80
   1   3   2  491.95   20.10
   1   3   2  488.95   21.00
  -1   3  -2  489.75   20.50
   1   3   2  484.65   19.30
   1   3   2  496.55   20.00
  -1   3  -2  500.45   20.10
  -2  -3  -2    5.90    3.70
   2  -3   2   14.80    6.60
  -2  -3  -2   25.50    7.20
  -2  -3  -2    9.40    3.40
   2  -3   2   11.20    4.30
  -2  -3  -2   20.90    5.60
   2  -3   2    6.50    3.40
   2  -3   2   12.10    3.40
  -2   3  -2   11.60    3.00
   2   3   2   10.30    7.10
   2   3   2    5.90    4.20
  -2   3  -2   15.20    6.70
   2   3   2   15.10    4.10
   2   3   2   14.60    5.10
  -2   3  -2    6.90    4.00
  -2   3  -2   15.20    4.20
   3  -3   2   53.89    7.20
  -3  -3  -2   65.09    6.10
  -3  -3  -2   62.59    8.00
  -3  -3  -2   52.99    6.90
   3  -3   2   53.79    7.40
  -3  -3  -2   42.20    7.20
   3   3   2   51.29    7.10
   3   3   2   50.79    7.00
  -3   3  -2   49.70    4.90
  -3   3  -2   55.79    8.00
  -3   3  -2   32.60    6.90
  -3   3  -2   51.69    5.30
   3   3   2   53.49    7.20
  -4  -3  -2   -1.00    5.00
  -4  -3  -2    0.80    3.40
   4  -3   2    4.40    3.50
  -4  -3  -2    2.50    6.70
   4  -3   2    3.10    6.10
  -4  -3  -2    9.00    3.50
  -4   3  -2    5.10    2.60
  -4   3  -2    3.70    6.70
   4   3   2    8.40    5.20
  -4   3  -2    4.50    3.30
   4   3   2   -1.40    4.80
   5  -3   2  280.27   13.90
  -5  -3  -2  280.47   14.90
  -5  -3  -2  276.37   13.10
   5  -3   2  298.07   12.80
  -5  -3  -2  287.07   14.80
  -5  -3  -2  302.77   15.10
   5   3   2  297.77   13.70
   5   3   2  305.47   16.60
  -5   3  -2  288.07   12.10
   5   3   2  277.47   13.60
  -5   3  -2  307.87   13.60
  -5   3  -2  295.57   17.10
   6  -3   2   -3.80    6.70
  -6  -3  -2    4.40    6.10
  -6  -3  -2   -3.70    5.80
  -6  -3  -2    0.10    4.10
   6  -3   2    0.90    3.40
   6  -3   2    6.60    4.00
  -6  -3  -2    1.20    3.60
  -6   3  -2    7.70    8.40
  -6   3  -2   -0.70    2.40
   6   3   2    3.20    4.80
  -6   3  -2   -1.40    3.60
   6   3   2   -0.20    5.50
   6   3   2    3.60    3.40
   7  -3   2  117.09   10.40
   7  -3   2   86.19    7.70
  -7  -3  -2   81.99    9.60
  -7  -3  -2  102.09   10.50
   7  -3   2   90.09   11.00
  -7  -3  -2   86.79    7.60
  -7  -3  -2   88.19    9.40
   7   3   2   92.79    8.70
   7   3   2   81.09    7.30
   7   3   2   85.09    8.00
  -7   3  -2   85.29    6.10
  -7   3  -2   74.99   10.50
  -8  -3  -2   63.49   11.70
  -8  -3  -2   38.20    9.50
   8  -3   2   36.90    6.20
  -8  -3  -2   31.10    7.60
   8  -3   2   41.00   11.10
  -8  -3  -2   44.80    6.30
  -8   3  -2   35.00   11.50
  -8   3  -2   55.09    8.70
   8   3   2   42.00    6.70
   8   3   2   25.20    5.10
  -8   3  -2   29.30    4.20
   9  -3   2    4.10    4.50
  -9  -3  -2    1.10    6.50
  -9  -3  -2    5.70    4.80
  -9  -3  -2    8.40    7.40
  -9  -3  -2    8.70    7.70
   9   3   2    7.60    6.90
   9   3   2    2.10    4.00
  -9   3  -2   10.50    5.30
  -9   3  -2    0.80    9.20
  -9   3  -2    5.60    3.20
 -10  -3  -2  144.19   19.70
 -10  -3  -2  138.79   10.90
 -10  -3  -2  140.29   13.30
 -10  -3  -2  150.58   13.30
  10  -3   2  148.99   10.10
 -10   3  -2  144.59    7.90
 -10   3  -2  129.19   15.30
 -10   3  -2  141.99   12.50
  10   3   2  140.69   12.70
 -11  -3  -2   14.80    9.20
  11  -3   2   12.40    5.30
 -11  -3  -2    9.90    6.00
 -11  -3  -2    6.00    9.30
 -11  -3  -2   14.30    9.80
 -11   3  -2   16.80    3.60
 -11   3  -2   41.70   14.00
 -11   3  -2   15.80    6.90
 -12  -3  -2   20.90   11.20
 -12  -3  -2   38.00    6.90
  12  -3   2   19.20    4.30
 -12  -3  -2   50.29   12.70
  12  -3   2   29.10    5.40
 -12  -3  -2   51.29   13.30
 -12   3  -2   26.90    8.00
 -12   3  -2   39.70   14.90
 -12   3  -2   23.70    4.00
 -13  -3  -2   15.20   10.20
 -13  -3  -2  -10.30    9.50
 -13  -3  -2    4.40   10.70
 -13  -3  -2    2.00    4.90
 -13  -3  -2    3.90    3.00
 -13   3  -2    8.30    7.40
 -13   3  -2    0.20   11.50
 -13   3  -2    5.30    3.20
 -14  -3  -2   88.49   10.60
 -14  -3  -2  105.19   17.00
 -14  -3  -2   84.59   15.10
 -14  -3  -2  105.79   18.40
 -14  -3  -2   84.09    5.70
 -14  -3  -2   67.89   15.20
 -14   3  -2   92.49   13.80
 -14   3  -2  131.39   23.40
 -15  -3  -2   15.50   12.40
 -15  -3  -2    6.30   12.60
 -15  -3  -2    4.60    8.40
 -15  -3  -2   -2.00   10.60
 -15   3  -2   11.20   10.70
 -15   3  -2   12.00   14.10
 -15   3  -2   -1.00    7.50
 -16  -3  -2   -1.90    9.50
 -16  -3  -2    7.30   12.10
 -16  -3  -2   48.70   13.00
 -16  -3  -2   -2.40    9.60
 -16   3  -2    1.10    8.00
 -16   3  -2   -3.50   13.10
 -16   3  -2   12.70   10.40
 -17  -3  -2   17.60   14.20
 -17  -3  -2    0.90   11.70
 -17  -3  -2   -0.40    9.70
 -17   3  -2    4.70    8.10
 -17   3  -2    4.40   11.00
 -17   3  -2   11.80   14.00
 -18  -3  -2    7.40   14.80
 -18  -3  -2   16.00   12.70
 -18   3  -2   60.89   35.30
 -20  -3  -2   15.60   13.90
 -20  -3  -2   36.10   18.10
 -20  -3  -2  -11.00    9.90
 -20   3  -2    1.40    7.30
 -20   3  -2   13.40   13.00
 -20   3  -2   19.50   16.70
 -21  -3  -2   23.70   17.10
 -21  -3  -2   36.50   15.10
 -21   3  -2   34.90   20.50
 -21   3  -2    5.20   12.20
 -21  -4   2   10.40   14.70
 -21  -4   2   11.90   12.30
 -21   4   2   -0.40   10.70
 -21   4   2    3.60   11.00
 -21   4   2   27.50   16.80
 -20  -4   2   24.00   14.80
 -20  -4   2   29.70   13.60
 -20   4   2   16.00   17.70
 -18  -4   2   20.50   11.30
 -17  -4   2    3.10    9.90
 -17  -4   2    3.70    9.70
 -17  -4   2   -5.90    9.90
 -17   4   2   -4.20    9.70
 -17   4   2   14.60   13.40
 -17   4   2   -0.60    8.80
 -16  -4   2   -3.70   10.10
 -16  -4   2    3.90    9.70
 -16  -4   2   -0.20    9.20
 -16   4   2    5.00    9.60
 -16   4   2    6.00    8.80
 -16   4   2   20.50   14.80
 -15  -4   2  107.99   19.10
 -15  -4   2  101.79   17.00
 -15  -4   2   99.19   16.80
 -15   4   2   69.79   12.90
 -15   4   2   94.19   21.50
 -14  -4   2    9.20   10.30
 -14  -4   2    9.90    9.50
 -14   4   2   -6.90   11.80
 -14   4   2    5.00   10.70
 -13  -4   2   -3.40    9.20
 -13  -4   2   11.70   10.10
 -13  -4   2   -6.40    4.50
 -13   4   2  -10.90   11.20
 -13   4   2    4.20    8.50
 -12  -4   2   12.40    3.70
 -12  -4   2   23.00    4.90
 -12  -4   2   24.50   10.50
 -12  -4   2   22.40    9.90
  12  -4  -2   15.70    3.30
  12  -4  -2   18.00    4.10
 -12   4   2   24.60   13.70
 -12   4   2   21.40    8.90
  11  -4  -2   10.00    8.60
 -11  -4   2    7.70    6.80
 -11  -4   2    3.70    8.30
  11  -4  -2    5.20    3.30
 -11  -4   2   -2.80    2.90
  11  -4  -2   -1.00    3.50
 -11  -4   2    7.70    4.10
 -11   4   2   10.20    7.80
 -11   4   2   13.90   11.60
  10  -4  -2   97.59    6.90
  10  -4  -2   96.89   14.90
 -10  -4   2   94.49    6.60
 -10  -4   2   80.69    8.80
 -10  -4   2  107.19   11.00
  10  -4  -2  100.39    7.00
 -10  -4   2  107.19    7.80
  10   4  -2   97.29   10.50
 -10   4   2   99.29   13.70
 -10   4   2  100.39   13.10
   9  -4  -2   21.50    4.00
  -9  -4   2   19.80    4.60
  -9  -4   2   27.20    3.80
   9  -4  -2   20.70    8.20
   9  -4  -2   26.30    4.60
  -9  -4   2   38.70    9.10
  -9  -4   2   29.00    6.90
  -9   4   2   23.40    7.60
  -9   4   2   29.70   11.80
   9   4  -2   23.30    8.20
  -8  -4   2    7.50    3.10
   8  -4  -2    4.30    3.50
   8  -4  -2    8.90    6.80
  -8  -4   2    9.80    5.20
   8  -4  -2    7.70    3.20
  -8  -4   2   17.40    7.30
  -8  -4   2   10.20    4.20
  -8   4   2    8.60    5.00
   8   4  -2    9.40    6.40
  -8   4   2   -0.80    8.20
  -8   4   2    8.10    6.20
  -7  -4   2  414.66   17.40
  -7  -4   2  461.75   19.50
   7  -4  -2  462.05   26.40
  -7  -4   2  440.76   17.30
   7  -4  -2  447.26   18.90
  -7  -4   2  450.45   20.50
   7  -4  -2  446.96   17.40
  -7   4   2  446.76   22.10
  -7   4   2  426.66   18.70
  -7   4   2  443.46   23.80
   7   4  -2  441.96   20.60
  -6  -4   2   41.60    8.00
  -6  -4   2   32.70    5.80
   6  -4  -2   25.90    4.10
  -6  -4   2   27.40    3.50
   6  -4  -2   31.30    5.20
  -6  -4   2   30.90    4.40
   6  -4  -2   42.80    7.40
  -6   4   2   32.90    4.80
  -6   4   2   39.20   10.60
  -6   4   2   41.40    7.30
   5  -4  -2   60.59    6.40
   5  -4  -2   69.89    9.50
  -5  -4   2   72.69    5.30
  -5  -4   2   59.39    7.00
   5   4  -2   63.49    7.00
  -5   4   2   73.19    9.70
  -5   4   2   60.69    5.60
  -4  -4   2   54.99    5.00
   4  -4  -2   54.79    6.30
   4  -4  -2   59.09    5.50
   4  -4  -2   47.20    8.80
  -4  -4   2   57.29    6.60
  -4   4   2   57.59    5.10
   4   4  -2   69.09    6.60
  -4   4   2   51.49    8.50
   4   4  -2   56.49    4.60
   3  -4  -2    7.60    4.80
  -3  -4   2    7.40    5.00
   3  -4  -2    5.60    2.60
  -3  -4   2    5.50    2.90
  -3  -4   2    4.70    5.00
   3  -4  -2    6.80    4.00
   3  -4  -2    7.00    3.70
   3   4  -2    8.00    5.20
   3   4  -2    8.20    2.50
   3   4  -2    8.10    3.80
  -3   4   2    2.70    3.80
  -3   4   2    9.20    5.10
  -3   4   2    3.80    4.70
   2  -4  -2   14.50    5.10
  -2  -4   2    9.20    4.90
  -2  -4   2   13.40    4.00
  -2  -4   2   17.20    5.30
  -2  -4   2   15.30    3.40
   2  -4  -2   23.90    5.10
   2  -4  -2   18.60    4.60
   2   4  -2   20.70    5.90
   2   4  -2   18.40    4.90
  -2   4   2   12.60    5.20
   2   4  -2   12.80    2.80
  -2   4   2   15.40    5.30
  -2   4   2   24.80    5.10
  -1  -4   2 6883.91  231.68
   1  -4  -2 6827.12  232.68
   1  -4  -2 6821.72  231.28
  -1  -4   2 6689.63  233.18
  -1  -4   2 6838.72  231.38
   1  -4  -2 6675.43  232.38
  -1   4   2 6591.44  233.18
   1   4  -2 6732.73  231.38
   1   4  -2 6891.61  233.88
  -1   4   2 6777.72  231.38
   1   4  -2 6851.11  231.68
  -1   4   2 6804.32  232.58
   0  -4   2 1792.22   64.39
   0  -4   2 1752.62   63.69
   0  -4  -2 1843.42   64.29
   0  -4   2 1781.92   63.09
   0  -4  -2 1753.72   64.09
   0  -4   2 1713.53   62.19
   0  -4  -2 1799.42   63.09
   0   4  -2 1795.12   63.89
   0   4  -2 1714.43   62.89
   0   4  -2 1749.12   62.09
   0   4   2 1831.42   64.49
   0   4   2 1723.13   62.89
   0   4   2 1792.62   64.79
   0   4  -2 1858.11   65.19
  -1  -4  -2  148.89    9.50
   1  -4   2  137.69    8.30
  -1  -4  -2  150.78    9.00
   1  -4   2  145.19   10.20
  -1  -4  -2  142.89   10.30
   1  -4   2  150.28    9.80
   1  -4   2  145.69    8.10
   1   4   2  134.59   10.90
   1   4   2  123.09    8.50
  -1   4  -2  138.49   10.10
  -1   4  -2  142.09   10.90
   1   4   2  145.09   10.10
  -1   4  -2  138.59    8.30
  -1   4  -2  147.19    7.60
   2  -4   2  485.75   21.60
  -2  -4  -2  494.35   20.30
  -2  -4  -2  454.95   20.00
   2  -4   2  470.95   20.20
   2  -4   2  471.85   18.70
  -2  -4  -2  470.85   21.20
   2  -4   2  455.65   19.30
  -2   4  -2  456.75   18.30
  -2   4  -2  460.65   19.20
   2   4   2  472.45   20.10
   2   4   2  476.55   21.80
   2   4   2  509.15   21.30
  -2   4  -2  461.25   21.00
   2   4   2  454.75   21.90
  -3  -4  -2  785.82   31.30
  -3  -4  -2  772.32   31.30
  -3  -4  -2  826.82   32.10
   3  -4   2  803.02   29.80
  -3  -4  -2  781.72   30.90
   3  -4   2  828.82   31.00
   3  -4   2  818.52   33.60
  -3   4  -2  816.92   30.60
   3   4   2  808.62   32.10
  -3   4  -2  784.22   29.40
  -3   4  -2  828.92   31.40
  -3   4  -2  833.22   33.90
   3   4   2  782.22   31.40
   3   4   2  832.22   33.00
   3   4   2  768.02   31.20
  -4  -4  -2    5.80    5.40
   4  -4   2    5.70    3.80
   4  -4   2    3.10    7.10
  -4  -4  -2    5.50    6.40
  -4  -4  -2    0.20    3.70
  -4  -4  -2    1.50    3.40
  -4   4  -2   -3.70    6.70
  -4   4  -2    1.80    4.00
   4   4   2    3.90    5.40
   4   4   2   -1.30    5.40
  -4   4  -2   -0.90    3.40
  -4   4  -2    0.90    2.40
   4   4   2    2.80    5.50
   5  -4   2  178.78   13.10
  -5  -4  -2  155.68   11.20
  -5  -4  -2  145.29   11.30
   5  -4   2  183.38   10.70
  -5  -4  -2  150.38    9.50
  -5  -4  -2  160.68   10.90
   5   4   2  155.28   10.60
  -5   4  -2  156.68   10.30
   5   4   2  147.59    9.20
  -5   4  -2  159.88    8.20
  -5   4  -2  142.69   12.50
  -6  -4  -2   33.00    6.40
   6  -4   2   28.30    5.90
   6  -4   2   36.10    5.20
  -6  -4  -2   46.50    9.10
  -6  -4  -2   61.29    9.80
  -6  -4  -2   41.10    5.90
   6  -4   2   63.39   11.60
   6   4   2   45.20    6.80
  -6   4  -2   31.50    4.70
   6   4   2   43.10    8.50
   6   4   2   43.50    6.40
  -6   4  -2   41.10    6.10
  -6   4  -2   45.20   11.30
   7  -4   2   33.50    6.70
  -7  -4  -2   38.40    6.00
  -7  -4  -2   56.79   10.50
   7  -4   2   68.49   12.60
  -7  -4  -2   45.60    9.60
  -7  -4  -2   42.30    9.40
   7  -4   2   43.90    6.80
   7   4   2   34.50    8.60
  -7   4  -2   36.20    6.30
  -7   4  -2   63.29   10.30
   7   4   2   41.40    6.10
   7   4   2   30.10    6.10
  -7   4  -2   40.70    5.20
   8  -4   2   22.30    5.30
  -8  -4  -2   14.70    4.90
  -8  -4  -2   15.20    8.50
   8  -4   2   17.80    6.30
  -8  -4  -2    5.10    7.90
  -8  -4  -2   24.20    7.80
  -8   4  -2   17.10    5.80
  -8   4  -2   43.30   12.10
   8   4   2   20.40    6.50
  -8   4  -2   17.20    3.80
   8   4   2   19.30    8.20
   8   4   2   10.00    4.60
   9  -4   2  181.88   14.70
  -9  -4  -2  182.58   14.00
  -9  -4  -2  215.88   16.20
   9  -4   2  191.18   11.50
  -9  -4  -2  203.18   14.90
  -9  -4  -2  186.58   11.60
  -9   4  -2  183.58   13.30
  -9   4  -2  184.78    9.60
   9   4   2  181.08   13.70
   9   4   2  186.68   12.10
  -9   4  -2  166.88   16.30
  10  -4   2    1.00    6.50
 -10  -4  -2   -3.50    5.10
 -10  -4  -2    3.90    8.20
  10  -4   2   -1.50    4.90
 -10  -4  -2   -3.10    7.30
 -10  -4  -2   -1.00    7.90
 -10   4  -2    8.40    6.00
 -10   4  -2   -0.40    3.20
  10   4   2    1.70    6.10
 -10   4  -2    0.70    9.80
 -11  -4  -2   -7.10    8.10
 -11  -4  -2    3.60    9.30
 -11  -4  -2    7.90    6.30
  11  -4   2    0.60    5.30
 -11  -4  -2  -17.40    7.90
 -11   4  -2    1.50    3.40
 -11   4  -2    1.10    6.50
 -11   4  -2    8.30   11.30
 -12  -4  -2   32.40   12.20
 -12  -4  -2   24.50    7.40
  12  -4   2   15.90    6.20
 -12  -4  -2   14.30   10.70
 -12  -4  -2   18.50   11.40
 -12   4  -2   20.60    7.60
 -12   4  -2   28.80   13.40
 -12   4  -2   24.60    4.40
 -13  -4  -2   59.79   14.30
  13  -4   2   42.40    6.40
 -13  -4  -2   55.79    8.40
  13  -4   2   44.20    7.80
 -13  -4  -2   67.79   15.70
 -13  -4  -2   66.59   15.30
 -13  -4  -2   52.39    6.00
 -13   4  -2   72.89   18.70
 -13   4  -2   52.59    9.60
 -14  -4  -2   46.10    7.30
 -14  -4  -2   36.00    5.30
 -14  -4  -2   43.20   13.60
 -14  -4  -2   46.00   13.60
 -14  -4  -2   41.00   14.70
 -14   4  -2   33.80    8.90
 -14   4  -2   49.10   16.60
 -15  -4  -2   35.10   13.80
 -15  -4  -2   34.30   13.30
 -15  -4  -2   24.10    5.10
 -15  -4  -2   17.50    3.50
 -15  -4  -2   16.90   16.70
 -15   4  -2    7.60   14.90
 -15   4  -2   11.30    7.80
 -16  -4  -2   -3.60   14.40
 -16  -4  -2    6.90    8.70
 -16  -4  -2   -4.50   10.00
 -16   4  -2    4.50   12.00
 -16   4  -2   10.00    7.70
 -17  -4  -2   -1.00    9.40
 -17  -4  -2   -5.40   17.60
 -17  -4  -2   29.50   15.10
 -17   4  -2    6.90   11.60
 -17   4  -2   14.40   15.20
 -18  -4  -2   -3.60   11.10
 -18  -4  -2   20.90   14.80
 -18  -4  -2    5.90   10.40
 -18   4  -2    9.80   15.30
 -18   4  -2   18.10   23.10
 -18   4  -2    2.20    7.70
 -19   4  -2   27.40   17.90
 -20  -4  -2  -13.80   10.10
 -20  -4  -2   31.30   14.70
 -20  -4  -2   -1.20   12.10
 -20   4  -2    4.70   13.30
 -20   4  -2  -13.90   14.30
 -21  -4  -2  -13.90    9.90
 -21  -4  -2   -3.40   11.60
 -21  -4  -2   60.59   18.60
 -21   4  -2   37.60   12.70
 -21   4  -2   -4.60   10.70
 -21   4  -2    4.30   19.20
 -21  -5   2  -22.60   12.60
 -21  -5   2   18.80   14.30
 -21  -5   2   -6.80   11.20
 -21   5   2    4.80   10.30
 -21   5   2   14.90   17.30
 -21   5   2    2.60   10.10
 -20  -5   2   12.50   12.30
 -20  -5   2   -6.80   12.30
 -20   5   2    2.70   12.50
 -20   5   2   26.30   16.30
 -19  -5   2   13.20   11.80
 -19  -5   2   -2.50   11.50
 -19  -5   2   -1.30    9.50
 -19   5   2    6.60   10.10
 -19   5   2   32.70   13.00
 -19   5   2   11.20   16.10
 -17  -5   2    1.10   10.00
 -17  -5   2   11.70   11.20
 -17  -5   2   -0.60    9.90
 -17   5   2  -15.60   11.40
 -17   5   2   -1.40    9.90
 -17   5   2   -7.80    8.60
 -16  -5   2   24.10   12.40
 -16  -5   2   45.80   13.80
 -16   5   2   12.70   10.10
 -16   5   2   26.80   14.60
 -16   5   2   31.60   11.20
 -15  -5   2   44.90   12.50
 -15  -5   2   56.19   12.60
 -15  -5   2   82.29   19.70
 -15   5   2   35.90   10.80
 -15   5   2   11.20   15.30
 -15   5   2   41.50   10.00
 -14  -5   2   12.30    9.70
 -14  -5   2   11.90    6.00
 -14  -5   2   12.10    3.80
 -14  -5   2   40.50   12.70
 -14   5   2   -5.00   12.70
 -14   5   2   13.50    9.50
 -14   5   2   12.70    8.10
 -13  -5   2    1.30    4.20
 -13  -5   2   -1.50    9.40
 -13  -5   2    2.30    5.20
  13  -5  -2    6.40    4.10
 -13  -5   2   -1.90    8.80
  13  -5  -2   15.10    4.90
 -13   5   2   10.40   14.00
 -13   5   2    9.60    7.30
 -12  -5   2    6.40    4.80
  12  -5  -2    5.40    9.80
 -12  -5   2   -2.20    7.90
 -12  -5   2    4.50    4.00
 -12  -5   2   -3.60    9.30
  12  -5  -2    4.00    4.40
  12  -5  -2    1.00    4.20
  12   5  -2    4.90    8.60
 -12   5   2   12.20    7.00
 -12   5   2   14.60   13.30
 -12   5   2    6.50    8.70
 -11  -5   2   14.60    4.20
 -11  -5   2   14.90    7.20
 -11  -5   2   15.50    9.60
 -11  -5   2   13.60    5.10
  11  -5  -2    9.50    4.40
  11  -5  -2   19.50    9.70
  11  -5  -2   12.10    4.70
 -11   5   2   24.50   12.10
 -11   5   2   15.80    7.00
 -11   5   2   16.60    8.90
  11   5  -2   10.50    8.80
  10  -5  -2   53.19    6.50
 -10  -5   2   48.00    7.60
  10  -5  -2   68.29   12.40
  10  -5  -2   53.09    7.00
 -10  -5   2   68.69    9.50
 -10  -5   2   91.99   13.80
 -10  -5   2   51.09    6.10
 -10   5   2   84.29   17.20
 -10   5   2   43.60    7.30
 -10   5   2   64.49   13.70
  10   5  -2   61.09   10.00
  -9  -5   2   41.60    9.90
  -9  -5   2   30.00    5.40
   9  -5  -2   19.50    4.70
  -9  -5   2   37.50    6.40
   9  -5  -2   31.90    4.90
   9  -5  -2   34.00    9.20
  -9  -5   2   33.50    6.70
  -9   5   2   29.90    8.40
   9   5  -2   32.40    9.20
  -9   5   2   36.00   12.70
  -9   5   2   36.00    7.30
  -8  -5   2  105.29    7.20
   8  -5  -2   91.59   14.10
  -8  -5   2  119.09   10.80
   8  -5  -2  105.89    7.50
  -8  -5   2  101.99    8.70
   8  -5  -2  101.79    8.60
   8   5  -2  123.49   10.80
  -8   5   2  106.69    8.30
  -8   5   2  104.99   13.30
  -8   5   2   98.29   12.30
   7  -5  -2    6.90    6.40
   7  -5  -2    7.90    4.20
  -7  -5   2    8.00    4.90
  -7  -5   2    5.70    6.90
   7  -5  -2    7.10    3.30
  -7  -5   2    7.00    3.40
  -7  -5   2   11.50    6.90
  -7   5   2   16.80    5.70
   7   5  -2   15.40    7.50
  -7   5   2   11.40    6.40
  -7   5   2    8.10    8.90
  -6  -5   2  116.99    7.40
  -6  -5   2  125.69    9.90
   6  -5  -2  121.69   12.30
  -6  -5   2  130.79   10.10
   6  -5  -2  132.29    9.40
  -6  -5   2  118.39   12.70
   6   5  -2  122.89    9.90
  -6   5   2  127.79    8.20
  -6   5   2  120.79   12.00
  -6   5   2  124.49   12.00
  -5  -5   2   58.19    8.00
  -5  -5   2   61.59    5.60
  -5  -5   2   59.49    7.10
   5  -5  -2   72.09    7.60
  -5  -5   2   56.49   10.20
   5  -5  -2   61.09   10.20
  -5   5   2   66.69   10.20
   5   5  -2   62.59    7.50
  -5   5   2   58.49    5.80
  -4  -5   2  239.28   11.20
   4  -5  -2  244.28   11.70
   4  -5  -2  241.88   13.50
   4  -5  -2  233.98   10.90
  -4  -5   2  238.88   13.10
   4  -5  -2  237.38   14.80
  -4   5   2  238.58   11.70
  -4   5   2  259.37   15.00
   4   5  -2  247.98   13.50
  -3  -5   2  733.73   31.90
   3  -5  -2  743.53   28.50
   3  -5  -2  727.83   30.80
   3  -5  -2  710.23   27.60
   3  -5  -2  759.52   30.60
  -3  -5   2  762.62   29.70
  -3  -5   2  746.43   27.90
   3   5  -2  726.73   27.60
  -3   5   2  766.32   31.00
   3   5  -2  732.33   29.60
   3   5  -2  791.02   28.50
  -3   5   2  750.02   28.60
   2  -5  -2  227.68   11.30
   2  -5  -2  258.27   14.70
  -2  -5   2  246.08   14.90
   2  -5  -2  257.37   14.20
  -2  -5   2  254.27   13.00
  -2  -5   2  254.07   11.60
   2  -5  -2  232.28   12.10
   2   5  -2  251.67   13.00
  -2   5   2  245.28   14.70
   2   5  -2  253.07   11.20
  -2   5   2  266.17   15.00
   2   5  -2  249.58   11.70
  -2   5   2  242.98   12.20
   2   5  -2  238.78   17.40
  -1  -5   2 5459.35  185.98
  -1  -5   2 5227.18  184.68
   1  -5  -2 5371.16  185.58
   1  -5  -2 5405.46  187.08
  -1  -5   2 5470.85  185.88
   1  -5  -2 5397.06  187.48
  -1  -5   2 5431.26  187.78
  -1   5   2 5447.85  185.78
   1   5  -2 5532.85  186.08
   1   5  -2 5612.84  188.98
  -1   5   2 5371.36  187.08
   1   5  -2 5172.08  184.48
   1   5  -2 5380.86  185.88
   0  -5   2  337.77   14.00
   0  -5  -2  309.07   14.80
   0  -5  -2  309.77   16.10
   0  -5   2  316.27   15.40
   0  -5   2  287.87   14.90
   0  -5  -2  328.47   16.90
   0  -5   2  306.27   16.70
   0   5   2  301.97   17.30
   0   5  -2  314.97   15.70
   0   5   2  304.07   14.90
   0   5  -2  285.67   14.60
   0   5  -2  331.57   13.70
   0   5   2  309.77   17.20
   0   5  -2  346.87   18.60
   1  -5   2  151.38    8.50
  -1  -5  -2  137.89   10.80
   1  -5   2  137.59    8.80
   1  -5   2  135.79   10.80
   1  -5   2  140.69   10.10
  -1  -5  -2  147.79   10.40
  -1  -5  -2  141.39    9.30
  -1   5  -2  127.49   11.90
  -1   5  -2  143.49    9.00
   1   5   2  115.19    8.80
   1   5   2  141.29   11.10
   1   5   2  129.69   11.80
  -1   5  -2  150.68    7.80
  -1   5  -2  133.29   10.60
   2  -5   2  820.12   34.10
   2  -5   2  833.12   32.60
   2  -5   2  841.02   31.80
   2  -5   2  799.32   30.80
  -2  -5  -2  788.52   32.70
  -2  -5  -2  823.82   33.40
  -2  -5  -2  831.02   32.40
  -2   5  -2  860.21   33.60
   2   5   2  814.42   33.50
   2   5   2  840.72   32.50
   2   5   2  867.71   34.40
  -2   5  -2  807.42   31.60
   2   5   2  832.62   34.20
  -2   5  -2  823.22   30.60
  -2   5  -2  810.82   34.30
  -3  -5  -2  133.19    9.60
  -3  -5  -2  131.69   11.10
   3  -5   2  135.99    8.30
   3  -5   2  133.09   11.30
  -3  -5  -2  141.19    9.80
   3  -5   2  140.79    8.90
   3  -5   2  137.59   10.20
  -3   5  -2  137.29    8.80
  -3   5  -2  133.19    7.70
  -3   5  -2  136.19   11.20
   3   5   2  133.49   12.50
   3   5   2  136.89   10.90
   3   5   2  112.09   10.10
  -3   5  -2  139.29   11.80
  -4  -5  -2  119.29    9.70
   4  -5   2  113.89    7.70
   4  -5   2  107.79    9.50
  -4  -5  -2  113.59    8.90
   4  -5   2  103.09   10.30
  -4  -5  -2  107.19   10.70
   4   5   2  109.69   12.60
   4   5   2  108.79    9.80
  -4   5  -2  109.09    8.30
   4   5   2  106.59    9.00
  -4   5  -2  112.19    7.00
  -4   5  -2  113.19   10.00
  -4   5  -2  108.49   11.30
   4   5   2  106.99    8.80
  -5  -5  -2    3.50    4.70
  -5  -5  -2    9.10    4.40
   5  -5   2    5.20    7.00
   5  -5   2   11.90    4.90
  -5  -5  -2   17.20    7.20
  -5  -5  -2   15.40    7.10
  -5   5  -2   13.70    8.40
   5   5   2    9.10    5.40
  -5   5  -2    4.80    4.50
   5   5   2   24.50    7.40
  -5   5  -2   10.60    5.20
  -5   5  -2    6.80    3.00
  -6  -5  -2  259.27   14.50
  -6  -5  -2  255.37   25.70
   6  -5   2  298.67   18.40
  -6  -5  -2  263.07   15.60
  -6  -5  -2  256.77   13.80
   6  -5   2  276.17   15.70
  -6   5  -2  283.77   12.40
   6   5   2  243.68   15.00
  -6   5  -2  268.07   18.30
  -6   5  -2  279.67   14.10
   6   5   2  261.17   12.70
  -6   5  -2  269.77   15.00
  -7  -5  -2  287.07   17.90
  -7  -5  -2  269.67   15.40
  -7  -5  -2  315.37   17.30
   7  -5   2  304.97   17.10
   7  -5   2  301.47   14.20
  -7  -5  -2  267.97   16.50
  -7   5  -2  292.67   19.80
   7   5   2  262.97   15.60
  -7   5  -2  267.37   14.70
  -7   5  -2  291.07   13.10
  -7   5  -2  282.57   16.00
   7   5   2  291.97   16.80
   7   5   2  272.17   13.30
  -8  -5  -2  220.38   13.70
  -8  -5  -2  207.38   15.80
   8  -5   2  175.88   14.90
   8  -5   2  205.38   11.90
  -8  -5  -2  189.58   12.20
  -8   5  -2  215.58   10.50
  -8   5  -2  213.18   17.10
   8   5   2  187.88   11.10
  -8   5  -2  206.58   14.00
   8   5   2  214.18   14.60
  -8   5  -2  194.88   12.50
  -9  -5  -2   56.69   11.10
  -9  -5  -2   42.90    9.40
   9  -5   2   24.90    7.90
  -9  -5  -2   32.70    6.50
   9  -5   2   36.70    7.10
  -9  -5  -2   46.30   11.80
   9   5   2   48.80    8.20
  -9   5  -2   41.70    7.80
   9   5   2   52.39   10.90
  -9   5  -2   37.40    5.90
  -9   5  -2   66.59   14.70
 -10  -5  -2   27.90   11.10
 -10  -5  -2   21.70    9.40
  10  -5   2   26.40    6.70
 -10  -5  -2   37.60   10.00
 -10  -5  -2   20.50    6.60
 -10   5  -2   21.30    4.60
 -10   5  -2   18.40    7.20
  10   5   2   36.20    7.90
  10   5   2   31.60   10.80
 -10   5  -2   22.20   11.90
 -11  -5  -2   69.79   14.60
 -11  -5  -2   62.49   13.10
  11  -5   2   30.90   12.60
 -11  -5  -2   62.69   13.20
 -11  -5  -2   52.79    8.50
  11  -5   2   49.60   10.70
  11  -5   2   53.69    9.50
 -11   5  -2   40.90    8.60
 -11   5  -2   54.89   16.20
 -11   5  -2   43.30    6.60
 -12  -5  -2   10.50   10.00
 -12  -5  -2  -13.20   10.10
 -12  -5  -2    3.90   10.50
 -12  -5  -2    9.00    6.80
  12  -5   2    7.00    5.00
  12  -5   2    9.10    7.40
 -12  -5  -2    5.70    3.90
 -12   5  -2   -2.00    7.10
 -12   5  -2    3.30    4.10
 -12   5  -2    4.60   12.70
 -13  -5  -2   22.90    7.40
 -13  -5  -2   11.00   11.50
  13  -5   2   13.70    6.40
 -13  -5  -2   21.00   12.50
 -13  -5  -2   20.20   11.50
  13  -5   2   15.10    5.40
 -13  -5  -2    3.60    4.00
 -13   5  -2   16.30   15.20
 -13   5  -2   19.90    8.20
  14  -5   2    3.70    3.90
 -14  -5  -2   -3.70   10.50
 -14  -5  -2   16.50   12.70
 -14  -5  -2    0.70    3.60
 -14  -5  -2  -11.70    9.80
 -14  -5  -2   -1.70    6.50
  14  -5   2    6.20    5.50
 -14   5  -2   -4.30    6.80
 -14   5  -2   -2.50   12.70
 -15  -5  -2    5.80    6.60
 -15  -5  -2   -1.60    3.60
 -15  -5  -2    6.70   11.40
 -15  -5  -2    5.80   11.30
 -15   5  -2    2.90    7.40
 -15   5  -2   -7.10   14.00
 -16  -5  -2    5.30    3.40
 -16  -5  -2   10.30    5.00
 -16  -5  -2    4.00   11.20
 -16  -5  -2   13.10   12.00
 -16   5  -2    6.90    7.70
 -16   5  -2   47.90   18.80
 -17  -5  -2   26.70   17.20
 -17  -5  -2    7.10   12.20
 -17  -5  -2    6.90    9.90
 -17   5  -2   11.70    8.00
 -17   5  -2   18.70   15.40
 -18   5  -2   15.10   12.10
 -20  -5  -2   31.30   16.50
 -20  -5  -2   23.10   12.10
 -20  -5  -2   -3.50   11.20
 -20   5  -2    5.30   15.90
 -20   5  -2    7.30   12.60
 -21  -5  -2   24.30   13.90
 -21  -5  -2  -22.40   10.40
 -21  -5  -2   37.00   18.90
 -21   5  -2   -8.30   12.30
 -21   5  -2    6.70   19.10
 -21  -6   2  -16.30   12.70
 -21  -6   2    7.30   11.20
 -21   6   2    9.70   11.70
 -21   6   2   23.50   18.50
 -21   6   2    2.30    9.00
 -20  -6   2   28.50   14.30
 -20  -6   2   -3.20   11.90
 -20   6   2   20.50   18.90
 -20   6   2   20.40   11.70
 -20   6   2    5.10   10.40
 -19  -6   2    5.20   11.20
 -19  -6   2   26.60   12.40
 -19  -6   2    4.60   11.60
 -19   6   2    4.60   10.00
[truncated: 7,729,260 more chars]
